# Supplementary material for: Research on plant characteristics and application strategies for the planning and design of herbal gardens
Source: Front Plant Sci. 2025 Nov 26;16:1688409. doi: 10.3389/fpls.2025.1688409 (PMC12689864; doi:10.3389/fpls.2025.1688409)
Supplement: Supplementary file 1 [file DataSheet1.csv]

Plant Life Forms	Species	Proportion£¨%£©
herb	533	42
tree	291	23
shrub	293	23
vine	119	9
fern	42	3
Total	1278
