# Supplementary material for: Research on plant characteristics and application strategies for the planning and design of herbal gardens
Source: Front Plant Sci. 2025 Nov 26;16:1688409. doi: 10.3389/fpls.2025.1688409 (PMC12689864; doi:10.3389/fpls.2025.1688409)
Supplement: Supplementary file 2 [file DataSheet2.csv]

No.	Family	Herb	Shrub	Fern	Tree	Vine	Total
1	Leguminosae	19	26		24	22	91
2	Compositae	56	2				58
3	Liliaceae	44	3			3	50
4	Euphorbiaceae	8	27		14		49
5	Lamiaceae	32	4				36
6	Rosaceae	7	17		11		35
7	Rutaceae	1	4		24	3	32
8	Rubiaceae	6	13		7	5	31
9	Verbenaceae	1	26		2		29
10	Moraceae	1	9		12	1	23
11	Zingiberaceae	22					22
12	Araceae	17	1			3	21
13	Gramineae	15	4		2		21
14	Acanthaceae	15	5				20
15	Lauraceae	1			18		19
16	Orchidaceae	18					18
17	Apocynaceae		8		6	3	17
18	Malvaceae	8	7		2		17
19	Umbelliferae	17					17
20	Solanaceae	6	6		2	2	16
21	Myrsinaceae		14		1		15
22	Polygonaceae	14	1				15
23	Araliaceae	1	4		8		13
24	Cucurbitaceae	8				5	13
25	Crassulaceae	12					12
26	Oleaceae		9		3		12
27	Asclepiadaceae	4	4			3	11
28	Berberidaceae	4	7				11
29	Caprifoliaceae	1	6		3	1	11
30	Magnoliaceae		2		9		11
31	Myrtaceae		1		10		11
32	Amaranthaceae	10					10
33	Agavaceae	5	2		2		9
34	Theaceae		4		5		9
35	Convolvulaceae	6	1			1	8
36	Guttiferae	2	2		4		8
37	Menispermaceae					8	8
38	Piperaceae	3				5	8
39	Rhamnaceae		5		3		8
40	Scrophulariaceae	7			1		8
41	Vitaceae					8	8
42	Amaryllidaceae	7					7
43	Aquifoliaceae		2		5		7
44	Commelinaceae	7					7
45	Palmae		2		5		7
46	Sterculiaceae		1		5	1	7
47	Ulmaceae				7		7
48	Urticaceae	5	1		1		7
49	Anacardiaceae				6		6
50	Annonaceae		5		1		6
