# Supplementary material for: Research on plant characteristics and application strategies for the planning and design of herbal gardens
Source: Front Plant Sci. 2025 Nov 26;16:1688409. doi: 10.3389/fpls.2025.1688409 (PMC12689864; doi:10.3389/fpls.2025.1688409)
Supplement: Supplementary file 3 [file DataSheet3.csv]

	Herbs for heat clearing	Antirheumatic herbs	Herbs for activating blood circulation to dissipate blood stasis	Herbs for resolving phlegm and relieving cough and asthma	Herbs for promoting diuresis and eliminating dampness	Restoratives	Hemostatic herbs	Herbs for relieving exterior syndrome	Herbs for regulating qi	Herbs for warming the interior	Herbs for relieving toxicity; killing parasitess and relieving itching	Herbs for relieving food retention	Purgatives	Astringent herbs	Tranquilizers	Herbs for calming the liver and stopping endogenous wind	Herbs for resolving dampness	Anthelmintics	Herbs for inducing resuscitation	Herbs for causing vomiting
Herb	199	33	47	54	54	43	30	35	2	11	6	10	16	2	3	3	8	4	4	1
Shrub	88	64	41	18	11	10	21	15	3	2	10	4	3	5	3	6	1	1		2
Tree	67	44	29	29	15	18	20	13	29	14	12	10	6	12	7	3	2	5	4	3
Vine	27	39	10	8	6	11	4	2	3	4	3	3	1	3	2	1		1		1
Fern	15	4	4	2	12	3	3									1
Total	396	184	131	111	98	85	78	65	37	31	31	27	26	22	15	14	11	11	8	7	1388
