# Supplementary material for: Research on plant characteristics and application strategies for the planning and design of herbal gardens
Source: Front Plant Sci. 2025 Nov 26;16:1688409. doi: 10.3389/fpls.2025.1688409 (PMC12689864; doi:10.3389/fpls.2025.1688409)
Supplement: Supplementary file 4 [file DataSheet4.csv]

Plant Species ��Latin Name��	Family	Plant life forms	Light intensity preferences	Water needs	Function type	Medicinal function	Medicine food homology	with fragrance and other special odors	exhibit ornamental value	toxic plants	References
Ocimum gratissimum L.	Lamiaceae	Shrub	Heliophilic	Mesophytic	Herbs for relieving exterior syndrome	Diaphoresis and relieving exterior symptoms| dispelling wind and dampness| dispersing blood stasis and relieving pain	��	��			[1][7]
Eleusine coracana (Linn.) Gaertn.	Gramineae	Herb	Heliophilic	Mesophytic	Herbs for promoting diuresis and eliminating dampness	Tonifying the middle and replenishing qi| strengthening the stomach and intestines					[1][10]
Zanthoxylum?bungeanum?Maxim.	Rutaceae	Tree	Heliophilic	Mesophytic	Herbs for warming the interior	Warming the middle and relieving pain| killing insects and relieving itching		��	��		[1][2]
Rehmannia glutinosa (Gaertn.) Libosch. ex Fisch. & C. A. Mey.	Orobanchaceae	Herb	Shade-tolerant	Mesophytic	Herbs for heat clearing	Fresh Rehmannia root: Clears heat and promotes fluid production| cools blood| and stops bleeding. Raw Rehmannia root: Clears heat and cools blood| nourishes yin and promotes fluid production	��				[1][2]
Albizia chinensis (Osbeck) Merr.	Leguminosae	Tree	Heliophilic	Mesophytic	Astringent herbs	Astringent and stops diarrhea| astringent and promotes tissue regeneration.					[1][3]
Bowringia?callicarpa?Champ. ex Benth.	Leguminosae	Shrub	Intermediate	Mesophytic	Hemostatic herbs	Clears heat and cools blood.					[1][3]
Paris?polyphylla?var.?chinensis?(Franch.) Hara	Liliaceae	Herb	Shade-tolerant	Hygrophilous	Herbs for heat clearing	Clears heat| removes toxin| reduces swelling and relieves pain.				��	[1][5][7]
Asarum?caudigerum?Hance	Aristolochiaceae	Herb	Shade-tolerant	Hygrophilous	Herbs for relieving exterior syndrome	Warms the meridians and dispels cold; resolves phlegm and relieves cough; reduces swelling and relieves pain.					[1][3]
Pandanus austrosinensis T. L. Wu	Pandanaceae	Herb	Intermediate	Mesophytic	Herbs for relieving exterior syndrome	Diaphoresis and relieving exterior symptoms| Clears heat| removes toxin| promotes diuresis and resolves phlegm					[1][6]
Ajuga?ciliata?Bunge	Lamiaceae	Herb	Intermediate	Mesophytic	Herbs for heat clearing	Clears heat| removes toxin| cools blood and reduces swelling.		��	��		[1][3]
Anisomeles?indica?(Linnaeus) Kuntze	Lamiaceae	Herb	Intermediate	Mesophytic	Herbs for relieving exterior syndrome	Dispels wind| removes dampness| and detoxifies.		��	��		[1][4]
Clinopodium?gracile?(Benth.) Matsum.	Lamiaceae	Herb	Intermediate	Mesophytic	Herbs for heat clearing	Clearing heat and detoxifying| reducing swelling and relieving pain.					[1][3][7]
Clinopodium?chinense?(Benth.) O. Ktze.	Lamiaceae	Herb	Intermediate	Mesophytic	Herbs for relieving exterior syndrome	Relieve wind and heat| detoxify and reduce swelling| stop bleeding.					[1][3]
Glechoma?longituba?(Nakai) Kupr.	Lamiaceae	Herb	Shade-tolerant	Hygrophilous	Herbs for promoting diuresis and eliminating dampness	Lishi Tonglin| clear heat and detoxify| disperse blood stasis and reduce swelling			��		[1][3]
Isodon?lophanthoides?var.?gerardianus?(Bentham) H. Hara	Lamiaceae	Herb	Heliophilic	Mesophytic	Herbs for promoting diuresis and eliminating dampness	Clear heat and eliminate dampness					[1]
Isodon?lophanthoides?(Buchanan-Hamilton ex D. Don) H. Hara	Lamiaceae	Herb	Heliophilic	Mesophytic	Herbs for promoting diuresis and eliminating dampness	Clearing heat and dampness| reducing jaundice| cooling blood and dispersing blood stasis.					[1][3][4]
Orthosiphon aristatus (Blume) Miq.	Lamiaceae	Herb	Intermediate	Mesophytic	Herbs for promoting diuresis and eliminating dampness	Clearing heat and dampness| promoting drainage and removing stones			��		[1][3]
Leonurus?japonicus?Houttuyn	Lamiaceae	Herb	Heliophilic	Mesophytic	Herbs for activating blood circulation to dissipate blood stasis	Promoting blood circulation and regulating meridians| diuresis and reducing swelling| clearing heat and detoxifying.	��	��	��	��	[1][2][3][5]
Leonurus pseudomacranthus Kitag.	Lamiaceae	Herb	Heliophilic	Mesophytic	Herbs for activating blood circulation to dissipate blood stasis	Promote blood circulation and regulate menstruation| detoxify and reduce swelling					[1][3]
Mentha?canadensis?Linnaeus	Lamiaceae	Herb	Intermediate	Hygrophilous	Herbs for relieving exterior syndrome	Disperses wind-heat| clears head and eyes| induces perspiration| soothes throat| and relieves liver qi stagnation	��	��	��		[1][3][4]
Mentha?spicata?L.	Lamiaceae	Herb	Heliophilic	Mesophytic	Herbs for relieving exterior syndrome	Resolve the table| balance the middle| and regulate the qi.		��	��		[1][3]
Platostoma palustre (Blume) A. J. Paton	Lamiaceae	Herb	Intermediate	Mesophytic	Herbs for heat clearing	Clears heat| removes heat toxins	��				[1][3][4]
Ocimum?basilicum?L.	Lamiaceae	Herb	Heliophilic	Mesophytic	Herbs for relieving exterior syndrome	Whole plant: Relieve wind and exterior| dissolve dampness and middle| promote qi circulation and blood circulation| detoxify and reduce swelling. Root: Collecting dampness and healing sores. Fruit: Clears heat| improves vision| and eliminates opacities.		��	��		[1][3]
Perilla?frutescens?var.?crispa?(Thunb.)Hand.-Mazz	Lamiaceae	Herb	Heliophilic	Mesophytic	Herbs for relieving exterior syndrome	Leaves or small soft branches with leaves: dispersing cold and relieving the surface| promoting lung function and resolving phlegm| regulating qi circulation| stabilizing pregnancy| and relieving fish and crab toxins. Xiu E: Dissolve the surface. Root and near root old stem: Relieve wind and dispel cold| lower qi and eliminate phlegm| and promote moderate miscarriage. Fruit: reduces qi| eliminate…					[1][3]
Perilla?frutescens?(L.) Britt.	Lamiaceae	Herb	Heliophilic	Mesophytic	Herbs for relieving exterior syndrome | Herbs for regulating qi| Herbs for resolving phlegm and relieving cough and asthma	Leaf: Disperses exterior cold| moves qi| and harmonizes the stomach. Stem: Regulates qi| harmonizes the middle energizer| relieves pain| and prevents miscarriage	��	��	��		[1][2][10]
Agastache rugosa (Fisch. et Mey.) O. Ktze.	Lamiaceae	Herb	Heliophilic	Mesophytic	Herbs for resolving dampness	Expels summer heat| clears exterior cold| transforms dampness| and harmonizes the stomach	��	��	��		[1][3]
Prunella?vulgaris?L.	Lamiaceae	Herb	Heliophilic	Mesophytic	Herbs for heat clearing	Clears liver heat| improves eyesight| disperses lumps| and reduces swelling	��	��	��		[1][2][3]
Rosmarinus?officinalis?L.	Lamiaceae	Shrub	Intermediate	Xerophytic	Tranquilizers	Sweating| strengthening the spleen| calming the mind| and relieving pain		��			[1][3][10]
Salvia splendens Ker-Gawler	Lamiaceae	Herb	Intermediate	Mesophytic	Herbs for heat clearing	Reduce swelling and detoxify		��	��		[1][8]
Scutellaria?barbata?D. Don	Lamiaceae	Herb	Intermediate	Xerophytic	Herbs for heat clearing	Clearing heat and detoxifying| removing blood stasis and diuresis			��		[1][2][3]
Scutellaria?indica?L.	Lamiaceae	Herb	Heliophilic	Mesophytic	Herbs for heat clearing	Clearing heat and detoxifying| promoting blood circulation and stopping bleeding| reducing swelling and relieving pain					[1][4]
Stachys?geobombycis?C. Y. Wu	Lamiaceae	Herb	Heliophilic	Mesophytic	Restoratives	Nourish the kidneys and lungs| replenish blood and eliminate malnutrition					[1][3]
Teucrium?viscidum?Bl.	Lamiaceae	Herb	Heliophilic	Mesophytic	Herbs for heat clearing| Hemostatic herbs	Cooling blood to stop bleeding| detoxifying and reducing swelling.					[1][3]
Mosla?scabra?(Thunb.) C. Y. Wu et H. W. Li	Lamiaceae	Herb	Heliophilic	Mesophytic	Herbs for relieving exterior syndrome	Relieve wind and relieve symptoms| clear heat and remove warmth| detoxify and relieve itching.					[1][3]
Scoparia?dulcis?L.	Scrophulariaceae	Herb	Heliophilic	Mesophytic	Herbs for relieving exterior syndrome	Relieve wind and cough| clear heat and remove dampness.					[1][3][10]
Veronicastrum?stenostachyum?subsp.?plukenetii?(T.Yamazaki)D.Y.Hong	Scrophulariaceae	Herb	Intermediate	Hygrophilous	Purgatives	Flowing water| reducing swelling| dispersing blood stasis| detoxifying					[1][10]
Scrophularia?ningpoensis?Hemsl.	Scrophulariaceae	Herb	Intermediate	Mesophytic	Herbs for heat clearing	Clearing heat and cooling blood| nourishing yin and reducing fire| detoxifying and dispersing nodules	��				[1][2][3]
Striga?asiatica?(L.) O. Kuntze	Scrophulariaceae	Herb	Intermediate	Mesophytic	Herbs for relieving food retention	Strengthening the spleen| calming the liver and reducing stagnation| clearing heat and diuresis					[1][3][4]
Adenosma?glutinosum?(L.) Druce	Scrophulariaceae	Herb	Intermediate	Mesophytic	Antirheumatic herbs	Dispelling wind and dampness| promoting qi circulation and relieving pain| promoting blood circulation and reducing swelling		��	��		[1][3][4][10]
Lindernia?ruellioides?(Colsm.) Pennell	Scrophulariaceae	Herb	Heliophilic	Mesophytic	Herbs for activating blood circulation to dissipate blood stasis	Regulating qi and promoting blood circulation| detoxifying and reducing swelling					[1][3]
Adina?rubella?Hance	Rubiaceae	Shrub	Heliophilic	Hygrophilous	Herbs for heat clearing	Clearing heat and dampness| resolving phlegm and cough| purging fire and detoxifying| promoting blood circulation and dispersing blood stasis					[1][2][3]
Diplospora dubia (Lindl.) Masam.	Rubiaceae	Tree	Heliophilic	Mesophytic	Herbs for heat clearing	Clearing heat and detoxifying| reducing swelling and dispersing nodules			��		[1][3][3]
Gardenia?jasminoides?Ellis	Rubiaceae	Shrub	Heliophilic	Hygrophilous	Herbs for heat clearing	Purging fire and eliminating annoyance| clearing heat and dampness| cooling blood and detoxifying; External application for reducing swelling and relieving pain	��	��	��		[1][2][3]
Ixora?chinensis?Lam.	Rubiaceae	Shrub	Heliophilic	Mesophytic	Herbs for calming the liver and sopping endogenous wind	Promote blood circulation and unblock meridians| relieve blood stasis and pain| cool blood to stop bleeding| astringent and astringent| detoxify and treat sores			��		[1][4]
Morinda?officinalis?How	Rubiaceae	Vine	Heliophilic	Mesophytic	Restoratives	Tonifying kidney yang| strengthening muscles and bones| dispelling wind and dampness	��		��		[1][2]
Morinda?parvifolia?Bartl. et DC.	Rubiaceae	Vine	Heliophilic	Mesophytic	Herbs for heat clearing	Clearing heat and relieving cough| dispersing blood stasis and relieving pain| and resolving dampness in the stomach					[1][3]
Rubia?cordifolia?L.	Rubiaceae	Vine	Heliophilic	Mesophytic	Hemostatic herbs	Cooling blood| removing blood stasis| stopping bleeding| and promoting menstruation	��				[1][2]
Paederia foetida L.	Rubiaceae	Shrub	Intermediate	Mesophytic	Herbs for relieving food retention	Dehumidification| digestion| pain relief| detoxification		��	��		[1][4]
Serissa?japonica?(Thunb.) Thunb. Nov. Gen.	Rubiaceae	Shrub	Intermediate	Mesophytic	Antirheumatic herbs	Dispels wind and dampness| Clears heat| removes toxin			��		[1][3]
Serissa?serissoides?(DC.) Druce	Rubiaceae	Shrub	Intermediate	Mesophytic	Antirheumatic herbs	Dispels wind and dampness| Clears heat| removes toxin			��		[1][3]
Hedyotis?hedyotidea?(DC.) Merr.	Rubiaceae	Shrub	Shade-tolerant	Mesophytic	Herbs for heat clearing	Clears heat and relieves summer heat| dispels wind and activates collaterals| reduces swelling and relieves pain					[1][4]
Hedyotis corymbosa (L.) Lam.	Rubiaceae	Herb	Heliophilic	Mesophytic	Herbs for heat clearing	Clears heat| removes toxin					[1][4]
Scleromitrion diffusum (Willd.) R. J. Wang	Rubiaceae	Herb	Heliophilic	Mesophytic	Herbs for heat clearing	Clears heat| removes toxin| eliminates carbuncle and resolves nodules| promotes diuresis and reduces swelling					[1][4]
Psychotria asiatica Wall.	Rubiaceae	Tree	Intermediate	Mesophytic	Herbs for heat clearing	Clears heat| removes toxin| dispels wind and dampness| sets bones and promotes muscle regeneration					[1][4]
Psychotria serpens L.	Rubiaceae	Vine	Intermediate	Mesophytic	Antirheumatic herbs	Dispels wind and dampness| relaxes tendons and activates collaterals| reduces swelling and relieves pain					[1][3]
Mussaenda pubescens W. T. Aiton	Rubiaceae	Shrub	Intermediate	Mesophytic	Herbs for heat clearing	Clears heat and relieves summer heat| cools blood and detoxifies| promotes dampness and reduces swelling			��		[1][4]
Catunaregam spinosa (Thunb.) Tirveng.	Rubiaceae	Tree	Heliophilic	Mesophytic	Herbs for activating blood circulation to dissipate blood stasis	Removes blood stasis and reduces swelling| detoxifies| and stops bleeding				��	[1][3]
Wendlandia uvariifolia Hance	Rubiaceae	Tree	Intermediate	Hygrophilous	Herbs for activating blood circulation to dissipate blood stasis	Dispels wind and dampness| disperses blood stasis and reduces swelling| stops bleeding and promotes tissue regeneration			��		[1][3]
Uncaria?rhynchophylla?(Miq.) Miq. ex Havil.	Rubiaceae	Vine	Heliophilic	Mesophytic	Herbs for calming the liver and sopping endogenous wind	Calms wind and calms convulsions| clears heat and soothes the liver					[1][2][10]
Pavetta arenosa Lour.	Rubiaceae	Shrub	Heliophilic	Mesophytic	Herbs for heat clearing	Clears heat| removes toxin| promotes blood circulation and removes blood stasis					[1][10]
Capsicum annuum L.	Solanaceae	Shrub	Intermediate	Mesophytic	Herbs for warming the interior	Warms the middle and dispels cold| stimulates appetite and aids digestion					[1][2]
Solanum capsicoides Allioni	Solanaceae	Herb	Heliophilic	Mesophytic	Herbs for activating blood circulation to dissipate blood stasis	Promotes blood circulation and disperses blood stasis| reduces swelling and relieves pain| relieves cough and asthma				��	[1][3][4]
Datura metel L.	Solanaceae	Herb	Heliophilic	Mesophytic	Herbs for resolving phlegm and relieving cough and asthma	Relieves asthma and cough| relieves spasms and relieves pain				��	[1][2]
Nicotiana tabacum L.	Solanaceae	Herb	Heliophilic	Mesophytic	Herbs for relieving toxicity| killing parasitess and relieving itching	Promotes qi and relieves pain| dries dampness| reduces swelling| detoxifies and kills parasites				��	[1][3]
Solanum melongena L.	Solanaceae	Herb	Heliophilic	Mesophytic	Herbs for heat clearing| Herbs for promoting diuresis and eliminating dampness| Herbs for relieving food retention	Clears heat and promotes dampness| dispels wind and relieves cough| astringes and stops bleeding					[1][4]
Solanum?americanum?Miller	Solanaceae	Herb	Intermediate	Mesophytic	Herbs for heat clearing	Clears heat| removes toxin| promotes dampness and reduces swelling.			��		[1][3]
Solanum lyratum Thunberg	Solanaceae	Vine	Heliophilic	Mesophytic	Herbs for promoting diuresis and eliminating dampness	Clears heat| removes toxin| promotes dampness and reduces swelling				��	[1][3][4]
Solanum erianthum D. Don	Solanaceae	Tree	Intermediate	Mesophytic	Herbs for relieving toxicity| killing parasitess and relieving itching	Promotes blood circulation| reduces swelling and toxins| relieves pain				��	[1][3]
Lycium?chinense?Miller	Solanaceae	Shrub	Heliophilic	Mesophytic	Herbs for heat clearing	Dispels dampness and heat| reduces internal heat| clears lung fire	��				[1][3]
Fagopyrum?dibotrys?(D. Don) Hara	Polygonaceae	Herb	Heliophilic	Mesophytic	Herbs for heat clearing	Clears heat| removes toxin| drains pus and removes blood stasis	��		��		[1][2]
Rumex?japonicus?Houtt.	Polygonaceae	Herb	Heliophilic	Mesophytic	Hemostatic herbs	Root: Clears heat and promotes bowel movements| cools blood and stops bleeding| kills insects and relieves itching. Fruit: Cools blood and stops bleeding| promotes bowel movements. Leaves: Cools blood and stops bleeding| promotes bowel movements| detoxifies and reduces swelling| kills insects and relieves itching.					[1][3]
Pleuropterus multiflorus (Thunb.) Nakai	Polygonaceae	Herb	Shade-tolerant	Mesophytic	Tranquilizers| Restoratives	Dried root tuber: Detoxifies| eliminates carbuncles| stops malaria| moistens the intestines and promotes bowel movements. Processed product: Nourishes the liver and kidneys| benefits essence and blood| blackens hair| strengthens tendons and bones| clears turbidity and reduces lipids.	��			��	[1][2][5]
Muehlenbeckia platyclada (F. Muell. ex Hook.) Meisn.	Polygonaceae	Herb	Intermediate	Mesophytic	Herbs for activating blood circulation to dissipate blood stasis	Clears heat| removes toxin| removes blood stasis and reduces swelling					[1][3]
Polygonum chinense L.	Polygonaceae	Herb	Intermediate	Hygrophilous	Herbs for promoting diuresis and eliminating dampness	Clears heat and dampness| cools blood and detoxifies					[1][4]
Persicaria perfoliata (L.) H. Gross	Polygonaceae	Herb	Heliophilic	Mesophytic	Herbs for promoting diuresis and eliminating dampness	Clears heat| removes toxin| promotes diuresis and reduces swelling| relieves cough					[1][2]
Persicaria hydropiper (L.) Spach	Polygonaceae	Herb	Heliophilic	Aquatic	Herbs for heat clearing| Herbs for resolving dampness| Herbs for promoting diuresis and eliminating dampness	Aerial Parts: Promotes circulation and dissipates dampness| disperses blood stasis and stops bleeding| dispels wind and relieves itching| and detoxifies. Roots: Promotes blood circulation and regulates menstruation| strengthens the spleen and dissipates dampness| detoxifies and reduces swelling. Fruits: Dissipates dampness and promotes diuresis| dissipates blood stasis and resolves nodules| and d…		��	��	��	[1][3]
Persicaria orientalis (L.) Spach	Polygonaceae	Herb	Heliophilic	Hygrophilous	Antirheumatic herbs	Disperses blood and eliminates symptoms| eliminates stagnation and relieves pain| promotes diuresis and reduces swelling.					[1][2]
Reynoutria?japonica?Houtt.	Polygonaceae	Herb	Heliophilic	Mesophytic	Herbs for promoting diuresis and eliminating dampness	Dissipates dampness and reduces jaundice| Clears heat| removes toxin| disperses blood stasis and relieves pain| relieves cough and resolves phlegm					[1][2]
Dimocarpus?longan?Lour.	Sapindaceae	Tree	Heliophilic	Mesophytic	Restoratives	Tonifies the heart and spleen| nourishes blood| and tranquilizes the mind	��		��		[1][2]
Sapindus?saponaria?Linnaeus	Sapindaceae	Tree	Heliophilic	Mesophytic	Herbs for heat clearing| Herbs for resolving phlegm and relieving cough and asthma	Roots: Clears the lungs and relieves cough| Clears heat| removes toxin| clears heat and promotes diuresis. Fruits: Clears heat and dissipates phlegm| eliminates stagnation and kills parasites.				��	[1][4][5]
Litchi?chinensis?Sonn.	Sapindaceae	Tree	Heliophilic	Mesophytic	Herbs for regulating qi| Restoratives	Promotes qi and dissipates nodules| dispels cold and relieves pain		��	��		[1][2]
Psidium?guajava?L.	Myrtaceae	Tree	Heliophilic	Mesophytic	Astringent herbs	Astringes the intestines and stops diarrhea| astringes and stops bleeding			��		[1][4][10]
Rhodomyrtus?tomentosa?(Ait.) Hassk.	Myrtaceae	Shrub	Intermediate	Mesophytic	Herbs for calming the liver and sopping endogenous wind| Restoratives	Roots: Soothes the liver and dredges the meridians| relieves pain. Fruits: Nourishes blood| astringes| and stops bleeding.		��	��		[1][4]
Baeckea?frutescens?L.	Myrtaceae	Tree	Heliophilic	Xerophytic	Herbs for relieving toxicity| killing parasitess and relieving itching	Branches and Leaves: Removing blood stasis and relieving pain| clearing heat and detoxifying| promoting urination and relieving stranguria| killing insects and relieving itching. Roots: Removing wind and dampness| detoxifying and promoting urination.		��	��		[1][3][10]
Syzygium nervosum Candolle	Myrtaceae	Tree	Heliophilic	Hygrophilous	Herbs for heat clearing	Clearing heat and relieving summer heat| removing dampness and relieving stagnation.		��	��		[1][4][3]
Syzygium samarangense (Blume) Merr. et Perry	Myrtaceae	Tree	Intermediate	Mesophytic	Herbs for calming the liver and sopping endogenous wind	Leaves or Bark: Purging heat and detoxifying| drying dampness and relieving itching. Roots: Relieving dampness and relieving itching.			��		[1][3]
Syzygium cumini (L.) Skeels	Myrtaceae	Tree	Heliophilic	Mesophytic	Herbs for resolving phlegm and relieving cough and asthma	Fruit: Astringing the lungs and relieving asthma| promoting fluid production| and astringing the intestines. Leaves: Relieving toxins and killing insects and relieving itching. Bark: Clearing heat and detoxifying.			��		[1][3]
Syzygium jambos?(L.) Alston	Myrtaceae	Tree	Heliophilic	Hygrophilous	Herbs for warming the interior	Warming the middle and dispersing cold| relieving adverse qi and vomiting| warming the lungs and relieving cough.			��		[1][4]
Syzygium hainanense Chang et Miau	Myrtaceae	Tree	Heliophilic	Mesophytic	Herbs for resolving phlegm and relieving cough and asthma	Has the effects of regulating the airways| dispelling cold pathogens| relieving cough and resolving phlegm| relieving adverse qi and relieving asthma.					[1]
Alocasia?cucullata?(Lour.) Schott	Araceae	Herb	Intermediate	Hygrophilous	Herbs for heat clearing	Clearing heat and detoxifying| dispersing stagnation and relieving pain.				��	[1][3]
Alocasia?odora?(Roxburgh) K. Koch	Araceae	Herb	Shade-tolerant	Hygrophilous	Herbs for heat clearing	Rhizome or Stem: Clearing heat and detoxifying| promoting qi and relieving pain| dispersing stagnation and reducing swelling. Fruit: Promoting qi and relieving pain.		��	��	��	[1][3][5]
Homalomena?occulta?(Lour.) Schott	Araceae	Herb	Shade-tolerant	Hygrophilous	Antirheumatic herbs	Dispels wind-dampness| strengthens muscles and bones.					[1][2]
Lasia?spinosa?(L.) Thwait.	Araceae	Herb	Intermediate	Aquatic	Herbs for heat clearing	Clearing heat and dampness| detoxifying and reducing swelling| strengthening the stomach and promoting digestion.					[1][3]
Pothos?repens?(Lour.) Druce	Araceae	Vine	Shade-tolerant	Mesophytic	Herbs for activating blood circulation to dissipate blood stasis	Disperses blood stasis and sets bones| reduces swelling and relieves pain					[1][3]
Monstera?deliciosa?Liebm.	Araceae	Shrub	Intermediate	Hygrophilous	Herbs for heat clearing	Nourishes the kidneys and spleen| Clears heat| removes toxin| promotes urination| moistens the intestines and promotes bowel movements		��	��		[1]
Typhonium?blumei?Nicolson & Sivad.	Araceae	Herb	Shade-tolerant	Mesophytic	Herbs for activating blood circulation to dissipate blood stasis	Detoxifies and reduces swelling| disperses blood stasis and stops bleeding				��	[1][3]
Dieffenbachia seguine Schott	Araceae	Herb	Intermediate	Mesophytic	Herbs for heat clearing	Clears heat| removes toxin		��	��		[1][10]
Pinellia?ternata?(Thunb.) Breit.	Araceae	Herb	Intermediate	Mesophytic	Herbs for resolving phlegm and relieving cough and asthma	Drys dampness and resolves phlegm| reduces adverse reactions and stops vomiting| eliminates lumps and resolves stagnation.				��	[1][2]
Pinellia?pedatisecta?Schott	Araceae	Herb	Intermediate	Mesophytic	Herbs for resolving phlegm and relieving cough and asthma	Dispels wind and stops spasms| resolves phlegm and resolves stagnation.				��	[1][3]
Arisaema?heterophyllum?Blume	Araceae	Herb	Shade-tolerant	Hygrophilous	Herbs for resolving phlegm and relieving cough and asthma	Tuber: Resolves masse and reduces swelling. Processed Arisaema heterophyllum Blume: Dries dampness| resolves phlegm| expels wind| relieves spasms| resolves masse| and reduces swelling.				��	[1][2]
Amorphophallus?konjac?K. Koch	Araceae	Herb	Shade-tolerant	Mesophytic	Herbs for resolving phlegm and relieving cough and asthma	Resolves phlegm| reduces accumulation| removes toxin| disperses nodules| removes blood stasis| and alleviates pain.	��			��	[1][2]
Artemisia indica Willd.	Compositae	Herb	Shade-tolerant	Mesophytic	Hemostatic herbs	Warms the meridians and stops bleeding| dispels cold and relieves pain| dispels dampness and relieves itching for external use		��	��		[1][4]
Artemisia?argyi?L��vl. et Van.	Compositae	Herb	Heliophilic	Mesophytic	Hemostatic herbs	Warms the meridians and stops bleeding| dispels cold and relieves pain| dispels dampness and relieves itching for external use		��			[1][2]
Artemisia lavandulifolia DC.	Compositae	Herb	Intermediate	Mesophytic	Hemostatic herbs	Dispels cold| dispels dampness| warms the meridians| stops bleeding					[1]
Artemisia?lactiflora?Wall. ex DC.	Compositae	Herb	Intermediate	Mesophytic	Herbs for activating blood circulation to dissipate blood stasis	Promotes blood circulation and dissipates blood stasis| regulates qi and reduces swelling.					[1][4]
Artemisia?annua?L.	Compositae	Herb	Heliophilic	Mesophytic	Herbs for heat clearing	Clears heat from the body| eliminates bone steaming| relieves summer heat| stops malaria| and reduces jaundice		��			[1][2]
Blumea?balsamifera?(L.) DC.	Compositae	Herb	Heliophilic	Mesophytic	Antirheumatic herbs	Revitalizes the mind| clears heat and relieves pain		��	��		[1][2]
Aster?ageratoides?Turcz.	Compositae	Herb	Intermediate	Hygrophilous	Herbs for heat clearing	Clears heat| removes toxin| eliminates phlegm and relieves cough| cools blood and stops bleeding.					[1][3]
Crossostephium chinense (L.) Makino	Compositae	Shrub	Heliophilic	Xerophytic	Herbs for relieving exterior syndrome	Leaves: Dispel wind and cold| resolves phlegm and dampness| detoxifies and reduces swelling. Root: Dispels wind and dampness| warms the middle and relieves pain.			��		[1][3]
Eclipta?prostrata?(L.) L.	Compositae	Herb	Shade-tolerant	Hygrophilous	Restoratives	Tonifies the liver and kidney| cools the blood| and stops bleeding.	��				[1][2]
Elephantopus?scaber?L.	Compositae	Herb	Intermediate	Mesophytic	Herbs for heat clearing	Whole plant: Clears heat| cools the blood| detoxifies| and dispels dampness. Root: Clears heat| removes dampness| and dispels toxins.					[1][3]
Elephantopus?tomentosus?L.	Compositae	Herb	Shade-tolerant	Mesophytic	Herbs for heat clearing	Clears heat| cools the blood| detoxifies| and dispels dampness.					[1][3]
Eupatorium?fortunei?Turcz.	Compositae	Herb	Intermediate	Mesophytic	Herbs for resolving dampness| Herbs for activating blood circulation to dissipate blood stasis	Aromatically dissolves dampness| invigorates the spleen and stimulates appetite| relieves heatstroke	��	��	��		[1][2]
Eupatorium chinense L.	Compositae	Herb	Intermediate	Mesophytic	Herbs for heat clearing	Clears heat| removes toxin| cools blood and relieves sore throat.				��	[1][4]
Gynura?japonica?(Thunb.) Juel.	Compositae	Herb	Shade-tolerant	Mesophytic	Hemostatic herbs	Stops bleeding| disperses blood stasis| reduces swelling and relieves pain| Clears heat| removes toxin.					[1][3]
Gynura?divaricata?(L.) DC.	Compositae	Herb	Shade-tolerant	Mesophytic	Herbs for activating blood circulation to dissipate blood stasis	Clears heat| cools the blood| invigorates blood circulation| and stops bleeding.			��		[1][3]
Aster?indicus?L.	Compositae	Herb	Heliophilic	Mesophytic	Hemostatic herbs	Cools blood and stops bleeding| clears heat and removes dampness| detoxifies and reduces swelling					[1][3]
Silybum?marianum?(L.) Gaertn.	Compositae	Herb	Heliophilic	Mesophytic	Herbs for promoting diuresis and eliminating dampness	Clears heat and removes dampness| soothes the liver and promotes bile secretion			��		[1][3]
Acmella paniculata (Wall. ex DC.) R. K. Jansen	Compositae	Herb	Intermediate	Mesophytic	Herbs for resolving phlegm and relieving cough and asthma	Detoxifies| reduces inflammation| reduces swelling| dispels wind and dampness| relieves pain| relieves cough and asthma					[1]
Stevia?rebaudiana?(Bertoni) Bertoni	Compositae	Herb	Heliophilic	Mesophytic	Herbs for heat clearing	Promotes thirst and quenches thirst| lowers blood pressure					[1][3]
Synedrella?nodiflora?(L.) Gaertn.	Compositae	Herb	Heliophilic	Mesophytic	Herbs for heat clearing	Clears heat and clears rashes| detoxifies and reduces swelling.					[1][3]
Tagetes?erecta?L.	Compositae	Herb	Heliophilic	Mesophytic	Herbs for calming the liver and sopping endogenous wind	Flowers: Clears heat| removes toxin| resolves phlegm and relieves cough.		��	��		[1][3][9]
Xanthium?strumarium?L.	Compositae	Herb	Intermediate	Mesophytic	Herbs for relieving exterior syndrome	Dispels wind-cold| unclogs the nasal passages| eliminates rash				��	[1][2]
Arctium?lappa?L.	Compositae	Herb	Heliophilic	Mesophytic	Herbs for relieving exterior syndrome	Disperses wind-heat| promotes lung function and relieves rashes| detoxifies and relieves sore throat	��				[1][2]
Centipeda minima (L.) A. Br. et Aschers.	Compositae	Herb	Intermediate	Mesophytic	Herbs for relieving exterior syndrome	Disperses wind-cold| unclogs the nasal passages| relieves cough					[1][2]
Crassocephalum?crepidioides?(Benth.) S. Moore	Compositae	Herb	Heliophilic	Mesophytic	Herbs for heat clearing	Clears heat| removes toxin| harmonizes the spleen and stomach.					[1][3]
Emilia?sonchifolia?(L.) DC.	Compositae	Herb	Shade-tolerant	Mesophytic	Herbs for heat clearing	Clears heat| removes toxin| disperses blood stasis and reduces swelling.			��		[1][3]
Carpesium?abrotanoides?L.	Compositae	Herb	Intermediate	Mesophytic	Herbs for heat clearing| Anthelmintics	Kills insects and eliminates stagnation.					[1][2]
Senecio?scandens?Buch.-Ham. ex D. Don	Compositae	Herb	Intermediate	Mesophytic	Herbs for heat clearing	Clears heat| removes toxin| improves eyesight| and eliminates dampness.			��	��	[1][2]
Taraxacum?mongolicum?Hand.-Mazz.	Compositae	Herb	Intermediate	Mesophytic	Herbs for heat clearing	Clears heat| removes toxin| reduces swelling| resolves masses| and promotes urination to relieve stranguria	��		��		[1][2]
Cyanthillium cinereum (L.) H. Rob.	Compositae	Herb	Heliophilic	Mesophytic	Herbs for heat clearing	Dispels wind and heat| eliminates dampness| and eliminates toxins.					[1][3]
Cyanthillium patulum (Aiton) H. Robinson	Compositae	Herb	Heliophilic	Mesophytic	Herbs for heat clearing	Dispels wind and heat| eliminates dampness and detoxifies| disperses blood stasis and reduces swelling.					[1][3]
Youngia?japonica?(L.) DC.	Compositae	Herb	Heliophilic	Mesophytic	Herbs for heat clearing	Clears heat| removes toxin| promotes urination and reduces swelling.					[1][3]
Duhaldea?cappa?(Buchanan-Hamilton ex D. Don) Pruski & Anderberg	Compositae	Shrub	Heliophilic	Mesophytic	Antirheumatic herbs	Whole plant: Dispels wind and cold| promotes qi and eliminates dampness| eliminates toxins and reduces swelling. Root: Dispels wind and cold| relieves cough and asthma| promotes qi and relieves pain.					[1][3]
Laggera?alata?(D. Don) Sch.-Bip. ex Oliv.	Compositae	Herb	Heliophilic	Mesophytic	Antirheumatic herbs	Whole plant: Dispels wind and dampness| disperses blood stasis| and eliminates toxins. Root: Dispels wind| eliminates toxins| and disperses blood stasis.					[1][3][10]
Sigesbeckia?orientalis?Linnaeus	Compositae	Herb	Intermediate	Mesophytic	Antirheumatic herbs	Dispels rheumatism| benefits joints| and eliminates toxins.					[1][2]
Atractylodes?macrocephala?Koidz.	Compositae	Herb	Intermediate	Mesophytic	Restoratives	Strengthens the spleen and replenishes qi| dries dampness and promotes diuresis| stops sweating| and stabilizes pregnancy.	��				[1][2]
Helianthus?annuus?L.	Compositae	Herb	Heliophilic	Mesophytic	Restoratives	Fruit: Clears rashes| stops dysentery| and clears carbuncle pus. Disk: Clears heat| soothes the liver| relieves pain| and stops bleeding. Flower: Dispels wind| soothes the liver| and promotes dampness. Root: Clears heat| promotes dampness| promotes qi| and relieves pain. Stem pith: Clears heat| promotes urination| and relieves cough. Leaves: Lowers blood pressure| prevents malaria| and detoxifies.	��		��		[1][3]
Anisopappus?chinensis?(L.) Hook. et Arn.	Compositae	Herb	Heliophilic	Mesophytic	Herbs for resolving phlegm and relieving cough and asthma	Clears heat| resolves phlegm					[1][3]
Pseudognaphalium?affine?(D. Don) Anderberg	Compositae	Herb	Shade-tolerant	Mesophytic	Herbs for resolving phlegm and relieving cough and asthma	Resolves phlegm and relieves cough| dispels wind and dampness| and detoxifies.	��				[1][3]
Pterospermum heterophyllum Hance	Sterculiaceae	Tree	Heliophilic	Mesophytic	Antirheumatic herbs	Dispels wind and dampness| promotes blood circulation and dredges meridians| reduces swelling and relieves pain					[1][4]
Byttneria?grandifolia?Candolle	Sterculiaceae	Vine	Heliophilic	Mesophytic	Antirheumatic herbs	Relieves rheumatism| strengthens bones and tendons.					[1][3]
Sterculia lanceolata Cav.	Sterculiaceae	Tree	Intermediate	Mesophytic	Herbs for activating blood circulation to dissipate blood stasis	Disperses blood stasis and relieves pain			��		[1][3]
Sterculia?monosperma?Ventenat	Sterculiaceae	Tree	Heliophilic	Mesophytic	Herbs for relieving toxicity| killing parasitess and relieving itching	Seed: Soothes the stomach and aids digestion| detoxifies and kills insects. Shell: Promotes blood circulation and promotes qi. Bark: Reduces qi and relieves asthma.			��		[1][3]
Helicteres?angustifolia?L.	Sterculiaceae	Shrub	Heliophilic	Xerophytic	Herbs for relieving exterior syndrome	Relieves exterior symptoms| clears heat| detoxifies| and reduces swelling.				��	[1][4]
Firmiana simplex (Linnaeus) W. Wight	Sterculiaceae	Tree	Heliophilic	Mesophytic	Herbs for relieving food retention	Seed: Soothes qi and soothes the stomach| strengthens the spleen and aids digestion| and stops bleeding. Flower: Promotes dampness and reduces swelling| Clears heat| removes toxin. Bark (without the cork): Dispels wind and dampness| promotes blood circulation and menstruation. Root: Dispels wind and dampness| regulates menstruation and stops bleeding| detoxifies and treats sores. Leaves: Dispels …					[1][3]
Celastrus?orbiculatus?Thunb.	Celastraceae	Shrub	Intermediate	Hygrophilous	Antirheumatic herbs	Stem and vine: Dispels wind and dampness| regulates menstruation and relieves pain| promotes blood circulation and detoxifies. Fruit: Nourishes the heart and calms the mind| harmonizes blood circulation and relieves pain. Leaves: Dispels wind and dampness| detoxifies and reduces swelling| promotes blood circulation and relieves pain. Root: Dispels wind and dampness| promotes blood circulation and…					[1][3][10]
Euonymus?fortunei?(Turcz.) Hand.-Mazz.	Celastraceae	Shrub	Intermediate	Mesophytic	Antirheumatic herbs	Relaxes tendons and activates meridians| strengthens the kidneys and waist| stops bleeding and eliminates blood stasis					[1][3]
Euonymus?japonicus?Thunb.	Celastraceae	Shrub	Intermediate	Mesophytic	Herbs for activating blood circulation to dissipate blood stasis	Regulates menstruation and relieves pain					[1][10]
Euonymus?laxiflorus?Champ. ex Benth.	Celastraceae	Shrub	Heliophilic	Mesophytic	Herbs for activating blood circulation to dissipate blood stasis	Dispels wind and dampness| strengthens tendons and bones| promotes blood circulation and detoxifies| and promotes diuresis.					[1][3]
Acer?tutcheri?Duthie	Aceraceae	Tree	Heliophilic	Mesophytic	Herbs for regulating qi	Promotes qi and relieves pain| detoxifies and eliminates carbuncles					[1]
Acer?palmatum?Thunb.	Aceraceae	Tree	Intermediate	Mesophytic	Herbs for regulating qi	Promotes qi and relieves pain| detoxifies and eliminates carbuncles					[1][3]
Garcinia?oblongifolia?Champ. ex Benth.	Guttiferae	Tree	Shade tolerance at the seedling stage and shift to light preference at maturity	Mesophytic	Astringent herbs	Bark: Clears heat| removes toxin| astringes and promotes tissue regeneration. Fruit: Clears heat and promotes fluid production. Seed oil: Clears heat| removes toxin| astringes and promotes tissue regeneration.			��		[1][3]
Garcinia multiflora Champ. ex Benth.	Guttiferae	Tree	Shade-tolerant	Mesophytic	Astringent herbs	Bark: Clears heat| removes toxin| astringes and promotes tissue regeneration. Fruit: Clears heat and promotes fluid production. Seed oil: Clears heat| removes toxin| astringes and promotes tissue regeneration.					[1][3]
Garcinia?xanthochymus?Hook. f. ex T. Anders.	Guttiferae	Tree	Intermediate	Mesophytic	Anthelmintics	Repels insects.					[1][7]
Cratoxylum?cochinchinense?(Lour.) Bl.	Guttiferae	Tree	Heliophilic	Mesophytic	Herbs for heat clearing	Clears heat| removes toxin| dissipates dampness and stagnation| removes blood stasis and reduces swelling| relieves summer heat and thirst.					[1][3]
Broussonetia?papyrifera?(Linnaeus) L'Heritier ex Ventenat	Moraceae	Tree	Heliophilic	Mesophytic	Restoratives	Fruit: Nourishes the kidneys and replenishes yin| clears the liver and improves eyesight| strengthens the spleen and promotes diuresis. Branches: Dispel wind| improve eyesight| and promote urination. Inner bark (without the outer skin): Promotes diuresis and stops bleeding. Young roots or root bark: Cools blood and dissipates blood stasis| clears heat and dampness. Lactate from the stem bark: Pro…					[1][3]
Ficus?pumila?L.	Moraceae	Vine	Intermediate	Mesophytic	Antirheumatic herbs| Restoratives	Stems and leaves: Dispel wind and dampness| promotes blood circulation and unblocks meridians| detoxifies and reduces swelling. Fruit: Tonifies the kidneys and strengthens essence| clears heat and dampness| promotes blood circulation and unblocks menstruation| promotes lactation| detoxifies and reduces swelling. Lactate: Dispels wind| kills insects| relieves itching| strengthens yang and strength…			��		[1][3]
Ficus?hirta?Vahl	Moraceae	Tree	Heliophilic	Mesophytic	Restoratives	Tonifies Qi and strengthens the spleen| dispels phlegm and dampness| relaxes tendons and activates collaterals	��				[1][4]
Ficus?tinctoria?subsp.?gibbosa?(Bl.)Corner	Moraceae	Tree	Intermediate	Mesophytic	Antirheumatic herbs| Restoratives	Bark: Clears heat and dampness| detoxifies. Leaves: Dispels phlegm and relieves cough| activates blood circulation and unclogs the collaterals.			��		[1][3]
Ficus?hispida?L. f.	Moraceae	Shrub	Shade-tolerant	Hygrophilous	Herbs for relieving exterior syndrome	Roots| bark| or stems and leaves: Dispels wind and heat| eliminates stagnation and resolves phlegm| invigorates the spleen and removes dampness| promotes Qi circulation and disperses blood stasis. Fruit: Clears heat| removes toxin.					[1][3]
Ficus?religiosa?L.	Moraceae	Tree	Heliophilic	Hygrophilous	Herbs for heat clearing	Relieves pain| strengthens teeth.					[1][3]
Ficus?subpisocarpa?Gagnepain	Moraceae	Tree	Heliophilic	Hygrophilous	Herbs for heat clearing	Clears heat and removes toxin					[1][10]
Ficus?carica?L.	Moraceae	Shrub	Heliophilic	Mesophytic	Herbs for heat clearing	Fruit: Clears heat and promotes fluid production| invigorates the spleen and stimulates appetite| detoxifies and reduces swelling. Roots: Clears heat| removes toxin| disperses blood stasis and reduces swelling. Leaves: Clears dampness and heat| relieves sores and toxins| reduces swelling and relieves pain.					[1][3]
Ficus esquiroliana Levl.	Moraceae	Shrub	Heliophilic	Mesophytic	Restoratives	Tonifies the spleen and replenishes Qi| activates blood circulation and dispels wind					[1][10]
Ficus?pandurata?Hance	Moraceae	Shrub	Heliophilic	Mesophytic	Antirheumatic herbs	Dispels wind and dampness| detoxifies and reduces swelling| activates blood circulation and unblocks menstruation.					[1][3]
Ficus?sarmentosa?var.?impressa?(Champ.)Corner	Moraceae	Shrub	Heliophilic	Mesophytic	Antirheumatic herbs	Dispels wind and dampness| promotes Qi and blood circulation| reduces swelling and relieves pain.					[1][3]
Ficus?variolosa?Lindl. ex Benth.	Moraceae	Shrub	Heliophilic	Mesophytic	Antirheumatic herbs	Dispels wind and dampness| promotes blood circulation and relieves pain| promotes lactation.					[1][3]
Ficus?formosana?Maxim.	Moraceae	Shrub	Heliophilic	Mesophytic	Herbs for activating blood circulation to dissipate blood stasis	Whole plant: Promotes blood circulation and replenishes blood| promotes lactation| relieves cough| dispels wind and dampness| Clears heat| removes toxin.					[1][3]
Maclura?cochinchinensis?(Loureiro) Corner	Moraceae	Shrub	Intermediate	Mesophytic	Herbs for activating blood circulation to dissipate blood stasis	Root: Dispels wind and dredges the meridians| clears heat and dampness| detoxifies and reduces swelling. Thorns: Removes blood stasis and eliminates accumulation. Fruit: Regulates qi| aids digestion| and promotes urination.					[1][3]
Maclura?tricuspidata?Carriere	Moraceae	Shrub	Heliophilic	Mesophytic	Herbs for heat clearing| Herbs for activating blood circulation to dissipate blood stasis	Nourishes the liver and kidneys| relaxes tendons and activates meridians.					[1][4]
Morus alba L.	Moraceae	Tree	Intermediate	Mesophytic	Antirheumatic herbs| Herbs for relieving exterior syndrome | Herbs for resolving phlegm and relieving cough and asthma| Restoratives	Leaf: Disperses wind-heat| clears the lungs| moistens dryness| clears the liver| and improves eyesight. Fruit spike: Nourishes yin| replenishes blood| promotes the production of body fluids| and moistens dryness.	��		��		[1][2]
Artocarpus parvus Gagnep.	Moraceae	Tree	Heliophilic	Mesophytic	Hemostatic herbs	Fruit: Promotes fluid production and stops bleeding| strengthens the stomach and resolves phlegm. Root: Strengthens the spleen and harmonizes the stomach| dispels wind and activates blood circulation.					[1][3]
Artocarpus?heterophyllus?Lam.	Moraceae	Tree	Heliophilic	Mesophytic	Restoratives	Fruit: Promotes fluid production and relieves restlessness| relieves alcohol and invigorates the spleen. Seed kernel: Invigorates qi and promotes lactation. Sap: Reduces swelling and resolves lumps| astringes and relieves itching. Leaves: Promotes blood circulation and reduces swelling| detoxifies and heals sores.		��	��		[1][3]
Camellia?oleifera?Abel.	Theaceae	Tree	Heliophilic	Mesophytic	Herbs for heat clearing| Purgatives	Seed: Promotes qi circulation| moistens the intestines| and kills insects. Leaves: Astringes and stops bleeding| detoxifies. Flowers: Cools blood and stops bleeding. Root or root bark: Clears heat| removes toxin| regulates qi and relieves pain| promotes blood circulation and reduces swelling. Seed oil: Clears heat| removes toxin| moistens the intestines| and kills insects. Seed residue after the …			��		[1][3]
Camellia?japonica?L.	Theaceae	Tree	Heliophilic	Mesophytic	Hemostatic herbs	Flowers: Cools blood and stops bleeding| disperses blood stasis and reduces swelling. Seeds: Removes grease and dirt. Roots: Disperses blood stasis and reduces swelling| aids digestion. Leaves: Clears heat| removes toxin| stops bleeding.					[1][3]
Camellia?petelotii?(Merrill) Sealy	Theaceae	Shrub	Shade tolerance at the seedling stage and shift to light preference at maturity	Hygrophilous	Herbs for heat clearing	Leaves: Clears heat| removes toxin| stops diarrhea. Flowers: Astringent and stops bleeding.			��		[1][3]
Eurya?chinensis?R. Br.	Theaceae	Shrub	Intermediate	Hygrophilous	Herbs for heat clearing	Stems and leaves: Clears heat and dampness| detoxifies| and heals sores. Roots: Clears heat| removes toxin| heals sores.					[1][3]
Schima superba Gardn. et Champ.	Theaceae	Tree	Heliophilic	Mesophytic	Herbs for heat clearing	Root bark: Attacks toxins| reduces swelling. Leaves: Detoxifies and heals sores.				��	[1][3]
Polyspora axillaris (Roxburgh ex Ker Gawler) Sweet	Theaceae	Tree	Heliophilic	Mesophytic	Antirheumatic herbs	Stem bark: Invigorates blood circulation and relieves pain. Fruit: Warms the middle and stops diarrhea.					[1][3]
Alchornea?trewioides?(Benth.) Muell. Arg.	Euphorbiaceae	Shrub	Intermediate	Mesophytic	Herbs for heat clearing	Clears heat and dampness| disperses blood stasis and stops bleeding.					[1][4]
Antidesma?bunius?(L.) Spreng	Euphorbiaceae	Tree	Intermediate	Mesophytic	Herbs for heat clearing	Strengthens the spleen| promotes fluid production| activates blood circulation| and detoxifies.			��		[1][3]
Antidesma?ghaesembilla?Gaertn.	Euphorbiaceae	Tree	Intermediate	Mesophytic	Herbs for heat clearing	Drains pus and relieves itching.					[1][3]
Breynia?fruticosa?(L.) Hook. f.	Euphorbiaceae	Shrub	Intermediate	Mesophytic	Herbs for heat clearing	Clears heat and dampness| activates blood circulation and detoxifies.				��	[1][4][5]
Bridelia?tomentosa?Bl.	Euphorbiaceae	Shrub	Heliophilic	Hygrophilous	Herbs for heat clearing	Stems and leaves: Clears heat| eliminates toxins. Roots or root bark: Calms the mind| soothes the nerves| regulates menstruation.					[1][3]
Codiaeum?variegatum?(L.) A. Juss.	Euphorbiaceae	Shrub	Heliophilic	Hygrophilous	Herbs for heat clearing	Disperses blood stasis and reduces swelling| clears heat and regulates the lungs.			��		[1][3]
Croton tiglium L.	Euphorbiaceae	Shrub	Heliophilic	Mesophytic	Purgatives	For external use on ulcers.				��	[1][2]
Croton?lachnocarpus?Benth.	Euphorbiaceae	Shrub	Intermediate	Mesophytic	Antirheumatic herbs	Dispels cold and dampness| dispels wind and activates blood circulation.				��	[1][3]
Croton?crassifolius?Geisel.	Euphorbiaceae	Shrub	Intermediate	Mesophytic	Herbs for regulating qi	Promotes qi and blood circulation| dispels wind and dampness| reduces swelling and relieves pain.				��	[1][4][10]
Euphorbia?antiquorum?L.	Euphorbiaceae	Tree	Heliophilic	Xerophytic	Purgatives	Stems: Diuretic and laxative| removes toxins and rot| kills insects and relieves itching. Stamens: Diuretic and detoxifying. Leaves: Clears heat and stagnation| activates blood circulation and detoxifies.				��	[1][3]
Euphorbia?kansui?T. N. Liou ex S. B. Ho	Euphorbiaceae	Herb	Intermediate	Mesophytic	Purgatives	Expels water and expels fluid| reduces swelling and resolves stagnation.	��			��	[1][2]
Euphorbia?milii?Ch. Des Moulins	Euphorbiaceae	Shrub	Heliophilic	Xerophytic	Purgatives	Stems| leaves| roots| and latex: Detoxifies| drains pus| activates blood circulation| and expels water. Flowers: Cools blood and stops bleeding.				��	[1][3]
Euphorbia?tirucalli?L.	Euphorbiaceae	Tree	Intermediate	Xerophytic	Herbs for heat clearing	Promotes lactation| kills insects| and detoxifies.				��	[1][3][5]
Euphorbia?humifusa?Willd.	Euphorbiaceae	Herb	Intermediate	Mesophytic	Herbs for heat clearing| Antirheumatic herbs	Clears heat| removes toxin| cools blood and stops bleeding| promotes dampness and relieves jaundice.					[1][2]
Euphorbia?thymifolia?L.	Euphorbiaceae	Herb	Intermediate	Mesophytic	Herbs for heat clearing	Clears heat and dampness| astringes and relieves itching.					[1][3]
Euphorbia?hirta?L.	Euphorbiaceae	Herb	Heliophilic	Mesophytic	Herbs for heat clearing	Clears heat| removes toxin| promotes dampness and relieves itching| promotes lactation.				��	[1][3]
Euphorbia?lathyris?Linnaeus	Euphorbiaceae	Herb	Heliophilic	Hygrophilous	Purgatives	Seeds: Expels water and reduces swelling| dissolves blood and eliminates symptoms| detoxifies and kills insects. Leaves: Removes freckles and detoxifies. White latex in the stem: Removes freckles and detoxifies| heals sores.				��	[1][3]
Euphorbia?cyathophora?Murr.	Euphorbiaceae	Herb	Intermediate	Mesophytic	Hemostatic herbs	Cools blood and regulates menstruation| disperses blood stasis and reduces swelling.					[1][3]
Glochidion?eriocarpum?Champ. ex Benth.	Euphorbiaceae	Shrub	Intermediate	Mesophytic	Herbs for heat clearing	Root: Clears heat| removes toxin| promotes dampness and relieves itching. Branches and leaves: Clears heat| removes toxin| promotes dampness and relieves itching.					[1][3]
Glochidion?hirsutum?(Roxb.) Voigt	Euphorbiaceae	Shrub	Intermediate	Mesophytic	Antirheumatic herbs	Root: Clears heat| removes toxin| astringes| relieves pain. Leaves: Clears heat| removes toxin| dispels wind and relieves itching.					[1][3]
Glochidion?puberum?(L.) Hutch.	Euphorbiaceae	Shrub	Intermediate	Mesophytic	Herbs for heat clearing	Fruit: Clears heat and dampness| relieves sore throat| promotes qi and blood circulation. Root: Clears heat| promotes dampness| promotes qi| promotes blood circulation| detoxifies and reduces swelling. Leaves: Clears heat and dampness| detoxifies and reduces swelling.			��	��	[1][3][5]
Glochidion?zeylanicum?(Gaerthn.) A. Juss.	Euphorbiaceae	Shrub	Intermediate	Mesophytic	Herbs for resolving phlegm and relieving cough and asthma	Relieves cough and asthma| clears damp-heat.					[1][3]
Jatropha?podagrica?Hook.	Euphorbiaceae	Shrub	Heliophilic	Mesophytic	Herbs for heat clearing	Clears heat| removes toxin.					[1][3]
Jatropha curcas L.	Euphorbiaceae	Shrub	Heliophilic	Xerophytic	Herbs for relieving toxicity| killing parasitess and relieving itching	Bark and leaves: Dispels blood stasis and reduces swelling| stops bleeding and relieves pain| kills insects and relieves itching. Fruit: Kills insects and relieves itching| has a purgative effect and relieves stagnation.				��	[1][3]
Excoecaria?cochinchinensis?Lour.	Euphorbiaceae	Shrub	Intermediate	Mesophytic	Antirheumatic herbs	Dispels rheumatism| dredges the meridians| promotes blood circulation and relieves pain.			��	��	[1][3][5]
Pedilanthus?tithymaloides?(L.) Poit.	Euphorbiaceae	Shrub	Intermediate	Mesophytic	Herbs for heat clearing	Clears heat| removes toxin| disperses blood stasis and reduces swelling| stops bleeding and promotes tissue regeneration.				��	[1][3][5]
Phyllanthus?cochinchinensis?(Lour.) Spreng.	Euphorbiaceae	Shrub	Intermediate	Mesophytic	Herbs for heat clearing	Clears heat and removes dampness| removes toxins and eliminates stagnation.					[1][3]
Phyllanthus emblica L.	Euphorbiaceae	Tree	Heliophilic	Xerophytic	Herbs for heat clearing| Herbs for promoting diuresis and eliminating dampness	Clears heat and cools blood| promotes digestion and invigorates the stomach| promotes fluid production and relieves cough.	��	��	��		[1][2]
Phyllanthus?reticulatus?Poir.	Euphorbiaceae	Shrub	Intermediate	Mesophytic	Antirheumatic herbs	Dispels wind| removes dampness| and promotes blood circulation.					[1][3]
Phyllanthus?urinaria?L.	Euphorbiaceae	Herb	Heliophilic	Mesophytic	Herbs for promoting diuresis and eliminating dampness	Clears heat and promotes urination| clears the liver and improves eyesight.			��		[1][4]
Ricinus?communis?L.	Euphorbiaceae	Herb	Heliophilic	Mesophytic	Purgatives| Herbs for inducing resuscitation	Mature seeds: Has a purgative effect and relieves stagnation| reduces swelling and removes toxins. Seed oil: Lubricates the intestines and moisturizes the skin.			��	��	[1][2][5][10]
Triadica cochinchinensis Loureiro	Euphorbiaceae	Tree	Intermediate	Mesophytic	Purgatives	Roots and root bark: Promotes diuresis and relieves constipation| reduces swelling and disperses blood stasis| and detoxifies snake and insect venom. Leaves: Promotes blood circulation| detoxifies| and removes dampness.			��	��	[1][3][10]
Triadica?sebifera?(Linnaeus) Small	Euphorbiaceae	Tree	Heliophilic	Mesophytic	Purgatives| Herbs for relieving toxicity| killing parasitess and relieving itching	Root bark: Purgative| dispelling water| reducing swelling and dispersing stagnation| and relieving snake and insect venom. Leaves: Purgative| dispelling water| reducing swelling and dispersing blood stasis| and detoxifying and killing insects. Seeds: Draining toxins| reducing swelling| killing insects and relieving itching. Oil extracted from the seeds: Kills insects| removes toxins| promotes uri…				��	[1][3][5]
Vernicia?montana?Lour.	Euphorbiaceae	Tree	Heliophilic	Mesophytic	Herbs for resolving phlegm and relieving cough and asthma	Seeds: Removing wind and phlegm| reducing swelling and toxins| and promoting urination. Oil extracted from the seeds: Promotes urination of phlegm| Clears heat| removes toxin| absorbs dampness and kills insects| and moisturizes and promotes skin regeneration. Unripe fruit: Promotes qi and digestion| Clears heat| removes toxin. Flowers: Clears heat| removes toxin| and promotes skin regeneration. L…				��	[1][3][10]
Sauropus?spatulifolius?Beille	Euphorbiaceae	Shrub	Intermediate	Mesophytic	Herbs for resolving phlegm and relieving cough and asthma	Moistens the lungs and relieves coughs| and promotes urination.					[1][2]
Mallotus?barbatus?(Wall.) Muell. Arg.	Euphorbiaceae	Tree	Heliophilic	Mesophytic	Restoratives	Roots: Clears heat and promotes dampness. Leaves: Clears heat| removes toxin| dries dampness and relieves itching| and cools the blood and stops bleeding.					[1][3]
Mallotus?apelta?(Lour.) Muell. Arg.	Euphorbiaceae	Shrub	Heliophilic	Mesophytic	Herbs for heat clearing	Leaves: Clears heat| detoxifies| dispels dampness| and stops bleeding. Roots: Clears heat| dispels dampness| astringes| and dissipates blood stasis.					[1][3]
Mallotus?repandus?(Willd.) Muell. Arg.	Euphorbiaceae	Shrub	Intermediate	Mesophytic	Antirheumatic herbs	Dispels wind and dampness| promotes blood circulation and dredges meridians| detoxifies and reduces swelling| and expels parasites and relieves itching.					[1][3]
Mallotus?philippensis?(Lam.) Muell. Arg.	Euphorbiaceae	Shrub	Heliophilic	Mesophytic	Herbs for relieving toxicity| killing parasitess and relieving itching	Fruit's glandular hairs and velvet: Expel parasites and have a mild laxative effect. Roots: Clears heat and dampness| detoxifies and reduces swelling. Leaves: Clears heat and dampness| stops bleeding| and promotes tissue regeneration.				��	[1][3][7]
Claoxylon?indicum?(Reinw. ex Bl.) Hassk.	Euphorbiaceae	Shrub	Intermediate	Mesophytic	Antirheumatic herbs	Dispels wind and dampness| disperses blood stasis| and relieves pain.					[1][3]
Endospermum?chinense?Benth.	Euphorbiaceae	Tree	Heliophilic	Mesophytic	Herbs for activating blood circulation to dissipate blood stasis	Dispels blood stasis and relieves pain| relaxes tendons and activates collaterals| and stops malaria.				��	[1][3]
Aporosa?dioica?(Roxburgh) Muller Argoviensis	Euphorbiaceae	Tree	Intermediate	Mesophytic	Herbs for heat clearing	Treats carbuncles| sores| and swellings					[1][8]
Aleurites?moluccana?(L.) Willd.	Euphorbiaceae	Tree	Heliophilic	Mesophytic	Purgatives	Mature seeds: Promotes blood circulation and moistens the intestines. Leaves: Promotes blood circulation and menstruation| stops bleeding.				��	[1][3]
Flueggea virosa (Roxb. ex Willd.) Voigt	Euphorbiaceae	Shrub	Intermediate	Mesophytic	Antirheumatic herbs	Clears heat| removes toxin| reduces swelling and relieves pain| dispels wind and relieves itching| and stops bleeding.			��	��	[1]
Callicarpa?kochiana?Makino	Verbenaceae	Shrub	Intermediate	Mesophytic	Antirheumatic herbs	Dispels wind and dampness| promotes blood circulation and stops bleeding.					[1][3]
Callicarpa pedunculata R. Br.	Verbenaceae	Shrub	Intermediate	Mesophytic	Hemostatic herbs	Cools blood| astringes| stops bleeding| disperses blood stasis| detoxifies| and reduces swelling.					[1][2]
Callicarpa?longifolia?Lamk.	Verbenaceae	Shrub	Intermediate	Mesophytic	Antirheumatic herbs	Dispels wind and dampness| promotes blood circulation and stops bleeding					[1][10]
Callicarpa dolichophylla Merr.	Verbenaceae	Shrub	Intermediate	Mesophytic	Antirheumatic herbs	Stems and leaves: Dispels wind and cold| disperses blood stasis and stops bleeding| detoxifies and reduces swelling. Roots: Dispels wind| promotes blood circulation| and stops pain.					[1][3]
Callicarpa?nudiflora?Hook. et Arn.	Verbenaceae	Shrub	Intermediate	Mesophytic	Hemostatic herbs	Reduces inflammation| relieves swelling and toxins| eliminates dampness and turbidity| and stops bleeding.					[1][2]
Callicarpa?kwangtungensis?Chun	Verbenaceae	Shrub	Intermediate	Mesophytic	Hemostatic herbs	Astringes and stops bleeding| disperses blood stasis| Clears heat| removes toxin.					[1][2]
Callicarpa?macrophylla?Vahl	Verbenaceae	Shrub	Intermediate	Mesophytic	Hemostatic herbs	Disperses blood stasis and stops bleeding| reduces swelling and relieves pain.					[1][2]
Clerodendrum?cyrtophyllum?Turcz.	Verbenaceae	Shrub	Heliophilic	Mesophytic	Herbs for heat clearing	Stems or leaves: Clears heat| removes toxin| cools blood and stops bleeding. Roots: Clears heat| cools blood| and detoxifies.					[1][3]
Clerodendrum?bungei?Steud.	Verbenaceae	Shrub	Shade-tolerant	Mesophytic	Herbs for heat clearing| Antirheumatic herbs	Stems and leaves: Detoxifies and reduces swelling| dispels rheumatism| and lowers blood pressure. Roots: Promotes qi and strengthens the spleen| dispels wind and dampness| detoxifies and reduces swelling| and lowers blood pressure.			��		[1][3]
Clerodendrum?chinense?var.?simplex?(Moldenke) S. L. Chen	Verbenaceae	Shrub	Intermediate	Mesophytic	Antirheumatic herbs	Dispels wind and dampness| promotes blood circulation and reduces swelling.					[1][4]
Clerodendrum?lindleyi?Decne. ex Planch.	Verbenaceae	Shrub	Intermediate	Mesophytic	Antirheumatic herbs	Dispels wind and dampness| promotes blood circulation and reduces swelling.					[1][3]
Clerodendrum?chinense?(Osbeck) Mabberley	Verbenaceae	Shrub	Intermediate	Mesophytic	Antirheumatic herbs	Roots or root bark: Dispels rheumatism| strengthens bones and tendons| promotes blood circulation and reduces swelling. Leaves: Detoxifies and lowers blood pressure.					[1][3]
Clerodendrum?thomsoniae?Balf. f.	Verbenaceae	Shrub	Intermediate	Mesophytic	Herbs for activating blood circulation to dissipate blood stasis| Herbs for heat clearing	Detoxifies.			��		[1][3]
Clerodendrum?kwangtungense?Hand.-Mazz.	Verbenaceae	Shrub	Intermediate	Mesophytic	Antirheumatic herbs	Dispels wind and dampness| strengthens the waist and kidneys.					[1][10]
Duranta erecta L.	Verbenaceae	Shrub	Intermediate	Mesophytic	Herbs for heat clearing	Fruits: Prevents malaria| promotes blood circulation and relieves pain. Leaves: Disperses blood stasis and detoxifies.				��	[1][3][10]
Lantana?camara?L.	Verbenaceae	Shrub	Intermediate	Xerophytic	Herbs for heat clearing	Reduces swelling and detoxifies| dispels wind and relieves itching.			��	��	[1][4]
Tectona?grandis?L. f.	Verbenaceae	Tree	Heliophilic	Mesophytic	Herbs for promoting diuresis and eliminating dampness	Soothes the stomach and stops vomiting| dispels wind and relieves itching.			��		[1][3]
Vitex?negundo?var.?cannabifolia?(Sieb.et Zucc.) Hand.-Mazz.	Verbenaceae	Shrub	Heliophilic	Xerophytic	Herbs for relieving exterior syndrome	Leaves: Expels phlegm| relieves cough| and relieves asthma.					[1][2]
Vitex?trifolia?L.	Verbenaceae	Shrub	Heliophilic	Xerophytic	Herbs for relieving exterior syndrome	Dispels wind-heat| clears the head and eyes.					[1][2][3]
Vitex?rotundifolia?Linnaeus f.	Verbenaceae	Shrub	Heliophilic	Xerophytic	Herbs for relieving exterior syndrome	Dispels wind-heat| clears the head and eyes.					[1][2]
Verbena?officinalis?L.	Verbenaceae	Herb	Intermediate	Mesophytic	Herbs for activating blood circulation to dissipate blood stasis	Promotes blood circulation| dissipates blood stasis| detoxifies| promotes diuresis| relieves jaundice| and stops malaria.					[1][2][3]
Paeonia �� suffruticosa Andr.	Paeoniaceae	Shrub	Intermediate	Mesophytic	Herbs for heat clearing	Root Bark: Clears heat and cools blood| promotes blood circulation and removes blood stasis.	��				[1][2][3]
Paeonia?lactiflora?Pall.	Paeoniaceae	Herb	Heliophilic	Mesophytic	Restoratives	White Peony Root: Nourishes blood and regulates menstruation| astringes yin and stops sweating| softens the liver and relieves pain| and calms liver yang. Red Peony Root: Clears heat and cools blood| dissipates blood stasis and relieves pain.	��				[1][2][3]
Agrimonia?pilosa?Ldb.	Rosaceae	Herb	Intermediate	Mesophytic	Anthelmintics| Hemostatic herbs	Aerial Parts: Astringes and stops bleeding| stops malaria| stops dysentery| detoxifies| and replenishes deficiency.					[1][2][3]
Sanguisorba?officinalis?L.	Rosaceae	Herb	Intermediate	Mesophytic	Hemostatic herbs	Roots: Cools blood and stops bleeding| detoxifies and heals sores.					[1][2][3]
Prunus persica L.	Rosaceae	Tree	Heliophilic	Mesophytic	Herbs for relieving exterior syndrome | Astringent herbs| Herbs for activating blood circulation to dissipate blood stasis	Mature Seeds: Promotes blood circulation| dissipates blood stasis| moistens the intestines and promotes bowel movements| relieves cough and asthma. Branches: Promotes blood circulation and unblocks the meridians| detoxifies and kills insects.	��				[1][2][3]
Prunus mume Siebold & Zucc.	Rosaceae	Tree	Intermediate	Mesophytic	Herbs for regulating qi| Astringent herbs	Nearly Ripe Fruit: Astringes the lungs| astringes the intestines| promotes fluid production| and calms intestinal tract. Flower buds: Soothe the liver and harmonize the stomach| resolve phlegm and dissipate stagnation.	��				[1][2][3]
Crataegus?cuneata?Sieb. et Zucc.	Rosaceae	Shrub	Heliophilic	Mesophytic	Herbs for relieving food retention	Strengthens the spleen and aids digestion| promotes blood circulation and removes stasis.					[1][3]
Pyracantha?fortuneana?(Maxim.) Li	Rosaceae	Shrub	Heliophilic	Mesophytic	Herbs for activating blood circulation to dissipate blood stasis	Fruit: Strengthens the spleen and aids digestion| astringes and stops diarrhea| relieves pain. Roots: Clears heat and cools blood| removes stasis and relieves pain. Leaves: Clears heat| removes toxin| stops bleeding.					[1][3]
Prunus?salicina?Lindl.	Rosaceae	Tree	Intermediate	Mesophytic	Herbs for relieving food retention	Fruit: Clears heat; promotes fluid production; eliminates stagnation. Seeds: Removes stasis| promotes diuresis| and moistens the intestines. Leaves: Clears heat| removes toxin. Flowers: Moisturizing. Roots: Clears heat| removes toxin| promotes dampness. Root bark: Reduces adverse effects| dries dampness| Clears heat| removes toxin. Resin: Clears heat| promotes rashes| and removes cataracts.					[1][3]
Prunus pseudocerasus (Lindl.) G. Don	Rosaceae	Tree	Intermediate	Mesophytic	Restoratives	Fruit: Strengthens the spleen and kidneys. Processed fruit juice: Promotes rashes and heals sores. Core: Promotes rashes and removes tumors and scars; promotes qi and relieves pain. Leaves: Warms the stomach and strengthens the spleen| relieves coughs and hemorrhoids| detoxifies and kills insects. Branches: Warms the stomach and promotes qi| relieves coughs| and removes freckles. Roots: Kill inse…					[1][3]
Fragaria?�� ananassa?Duch.	Rosaceae	Herb	Intermediate	Mesophytic	Herbs for relieving food retention	Refreshes and quenches thirst| strengthens the stomach and aids digestion.					[1][3]
Duchesnea?indica?(Andr.) Focke	Rosaceae	Herb	Shade-tolerant	Mesophytic	Herbs for heat clearing	Whole herb: Clears heat| removes toxin| cools the blood| stops bleeding| dispels blood stasis| and reduces swelling. Root: Clears heat| drains fire| removes toxin| and reduces swelling.			��		[1][3]
Eriobotrya?japonica?(Thunb.) Lindl.	Rosaceae	Tree	Intermediate	Mesophytic	Herbs for resolving phlegm and relieving cough and asthma	Clears the lungs and relieves coughs| reduces nausea and vomiting.		��	��		[1][2][3]
Pyrus?pyrifolia?(Burm. F.) Nakai	Rosaceae	Tree	Heliophilic	Mesophytic	Herbs for resolving phlegm and relieving cough and asthma	Fruit: Clears the lungs and resolves phlegm| promotes fluid production and quenches thirst. Peel: Clears the heart and moistens the lungs; reduces internal heat and promotes fluid production| relieves sores and toxins. Flowers: Moisturizes the face and removes freckles. Leaves: Soothes the liver and stomach| promotes diuresis and detoxifies. Branches: Promotes qi and harmonizes the middle| reliev…					[1][3]
Pyrus xerophila Y��	Rosaceae	Tree	Intermediate	Mesophytic	Herbs for resolving phlegm and relieving cough and asthma	Moistens the lungs and relieves coughs| promotes digestion.					[1]
Rhaphiolepis?indica?(Linnaeus) Lindley	Rosaceae	Tree	Intermediate	Mesophytic	Herbs for activating blood circulation to dissipate blood stasis	Roots: Promotes blood circulation and reduces swelling| cools blood and detoxifies. Leaves: Promotes blood circulation and reduces swelling| cools blood and detoxifies.					[1][3]
Rosa?cymosa?Tratt.	Rosaceae	Shrub	Heliophilic	Mesophytic	Herbs for activating blood circulation to dissipate blood stasis| Herbs for resolving phlegm and relieving cough and asthma	Roots: Disperses blood stasis| stops bleeding| reduces swelling and detoxifies. Stems and vines: Strengthens and benefits the kidneys. Leaves: Detoxifies| promotes blood circulation and disperses blood stasis| reduces swelling and resolves lumps. Fruit: Resolves phlegm and relieves cough| nourishes the liver and improves eyesight| benefits the kidneys and strengthens the kidneys. Flower: Strength…		��	��		[1][3]
Rosa?laevigata?Michx.	Rosaceae	Shrub	Heliophilic	Mesophytic	Astringent herbs	Ripe fruit: Strengthens semen and reduces urination| strengthens metrorrhagia and stops leukorrhea| astringes the intestines and stops diarrhea.	��				[1][2][3]
Rosa?multiflora?Thunb.	Rosaceae	Shrub	Intermediate	Mesophytic	Herbs for promoting diuresis and eliminating dampness| Herbs for activating blood circulation to dissipate blood stasis	Flower: Clears summer heat| harmonizes the stomach| promotes blood circulation and stops bleeding| detoxifies. Flower distillate: Warms the middle and promotes qi circulation. Leaves: Detoxifies and reduces swelling. Branches: Clears heat and reduces swelling| promotes hair growth. Roots: Clears heat| removes toxin| dispels wind and dampness| promotes blood circulation and regulates menstruation|…					[1][3]
Rosa?hugonis?Hemsl.	Rosaceae	Shrub	Heliophilic	Mesophytic	Herbs for heat clearing	Depresses qi and clears the gallbladder| promotes blood circulation and regulates menstruation.					[1][10]
Rosa?rugosa?Thunb.	Rosaceae	Shrub	Heliophilic	Mesophytic	Herbs for regulating qi	Promotes qi and relieves depression| harmonizes blood circulation| and relieves pain.	��				[1][2][3]
Rosa?chinensis?Jacq.	Rosaceae	Shrub	Heliophilic	Mesophytic	Herbs for activating blood circulation to dissipate blood stasis	Promotes blood circulation and regulates menstruation| soothes the liver and relieves depression.			��		[1][2][3]
Rubus?alceifolius?Poiret	Rosaceae	Shrub	Intermediate	Mesophytic	Herbs for activating blood circulation to dissipate blood stasis	Clears heat and dampness| stops bleeding| disperses blood stasis.					[1][3]
Rubus corchorifolius L. f.	Rosaceae	Shrub	Heliophilic	Mesophytic	Hemostatic herbs	Fruit: Sobers and quenches thirst| resolves phlegm and detoxifies| and astringes. Roots: Cools blood and stops bleeding| promotes blood circulation and regulates menstruation| clears heat and dampness| detoxifies and heals sores. Stems and leaves: Clears heat and relieves sore throat| detoxifies and heals sores.					[1][3]
Rubus?parvifolius?L.	Rosaceae	Shrub	Heliophilic	Hygrophilous	Herbs for heat clearing| Herbs for activating blood circulation to dissipate blood stasis	Above-ground parts: Clears heat| removes toxin| disperses blood stasis and stops bleeding| kills insects and treats boils. Roots: Clears heat| removes toxin| dispels wind and dampness| promotes blood circulation and cools blood.			��		[1][3]
Rubus?leucanthus?Hance	Rosaceae	Shrub	Intermediate	Mesophytic	Herbs for promoting diuresis and eliminating dampness	Disinfects dampness and stops diarrhea			��		[1][10]
Rubus?rosifolius?Smith	Rosaceae	Shrub	Shade-tolerant	Mesophytic	Hemostatic herbs	Clears heat| relieves cough| stops bleeding| and eliminates wind and dampness.			��		[1][7]
Rubus?idaeus?L.	Rosaceae	Shrub	Heliophilic	Mesophytic	Astringent herbs	Nourishing the kidneys| consolidating essence| and reducing urine retention	��		��		[1][10]
Photinia?prunifolia?(Hook. et Arn.) Lindl.	Rosaceae	Tree	Intermediate	Mesophytic	Antirheumatic herbs	Dispelling wind and dampness| strengthening muscles and bones| nourishing kidney qi			��		[1]
Photinia?serratifolia?(Desfontaines) Kalkman	Rosaceae	Tree	Intermediate	Mesophytic	Antirheumatic herbs	Leaves or tender branches with leaves: dispel wind and dampness| relieve itching| strengthen muscles and bones| benefit liver and kidneys. Fruit: Dispels wind and dampness| eliminates accumulation. Roots or root bark: dispel wind and dampness| promote blood circulation and detoxify.		��	��		[1][3]
Lirianthe?coco?(Loureiro) N. H. Xia & C. Y. Wu	Magnoliaceae	Tree	Intermediate	Mesophytic	Tranquilizers	Promote qi circulation and remove blood stasis; Cough suppressant.		��	��		[1][3]
Magnolia?grandiflora?L.	Magnoliaceae	Tree	Intermediate	Mesophytic	Herbs for regulating qi	Dispelling wind and dispelling cold; Qi circulation and pain relief		��	��		[1][3]
Yulania sprengeri (Pampanini) D. L. Fu	Magnoliaceae	Tree	Intermediate	Mesophytic	Herbs for relieving exterior syndrome	Relieve wind and cold| and promote nasal circulation.		��	��		[1][2][3]
Yulania?liliiflora?(Desr.) D. L. Fu	Magnoliaceae	Shrub	Heliophilic	Mesophytic	Herbs for relieving exterior syndrome	Diverting wind and cold| opening the nose and orifice		��	��		[1][10]
Michelia figo (Lour.) Spreng.	Magnoliaceae	Shrub	Intermediate	Mesophytic	Herbs for activating blood circulation to dissipate blood stasis	Promote blood circulation and regulate meridians| remove blood stasis and generate new vitality		��	��		[1][8]
Michelia?�� alba?DC.	Magnoliaceae	Tree	Intermediate	Mesophytic	Herbs for resolving dampness	Flowers: moistening; Xing Qi; relieve a cough. Leaves: Clearing heat and promoting diuresis; Coughing and resolving phlegm.		��	��		[1][3]
Cephalantheropsis?obcordata?(Lindley) Ormerod	Orchidaceae	Herb	Heliophilic	Mesophytic	Antirheumatic herbs	Dispelling wind and dampness| benefiting the throat			��		[1][8]
Liriodendron chinense (Hemsl.) Sarg.	Magnoliaceae	Tree	Heliophilic	Mesophytic	Antirheumatic herbs	Bark: dispel wind and dampness| dispel cold and cough. Root: dispel wind and dampness; Strong muscles and bones.			��		[1][3]
Schisandra propinqua subsp. sinensis (Oliver) R. M. K. Saunders	Schisandraceae	Herb	Shade-tolerant	Mesophytic	Antirheumatic herbs	Stem vine or root: dispel wind and promote blood circulation; Detoxification and swelling reduction; Stop bleeding. Ye: Detoxification and swelling reduction; Relieve blood stasis and stop bleeding.			��		[1][3]
Houpoea?officinalis?(Rehder & E. H. Wilson) N. H. Xia & C. Y. Wu	Magnoliaceae	Tree	Heliophilic	Mesophytic	Herbs for resolving dampness	Dry skin| root skin| and branch skin: dry dampness| eliminate phlegm| and remove excess qi. Flower buds: Fragrant and moist| with a wide range of qi regulation.	��	��	��		[1][2][3]
Illicium verum Hook. f.	Illiciaceae	Tree	Shade-tolerant	Mesophytic	Herbs for warming the interior	Warms the yang| disperses cold| regulates qi| and relieves pain	��	��	��		[1][2][3]
Cinnamomum?burmanni?(Nees & T. Nees) Blume	Lauraceae	Tree	Intermediate	Mesophytic	Antirheumatic herbs| Herbs for warming the interior	Bark: Warm to relieve pain; Dispelling wind and dispelling cold; Detoxification and swelling reduction; Stop bleeding. Root or root bark: Warm air circulation relieves pain. Leaves: dispel wind and dampness; to stop diarrhea; Stop bleeding.		��	��		[1]
Cinnamomum?cassia?Presl	Lauraceae	Tree	Intermediate	Mesophytic	Herbs for relieving exterior syndrome | Herbs for warming the interior	Disperses cold| relieves pain| and warms and unblocks the meridians.	��	��	��		[1][2]
Cinnamomum cassia Presl.var.macrophyllum Chu.	Lauraceae	Tree	Intermediate	Mesophytic	Herbs for warming the interior	Bark: Tonifying fire and promoting yang| igniting fire and returning to the essence| dispersing cold and relieving pain| warming and promoting meridians.					[1][2][8]
Cinnamomum?appelianum?Schewe	Lauraceae	Tree	Heliophilic	Mesophytic	Herbs for warming the interior	Wen Zhongli Qi; Sweat to relieve muscle tension.		��	��		[1][3]
Camphora officinarum Nees ex Wall.	Lauraceae	Tree	Heliophilic	Hygrophilous	Herbs for warming the interior| Herbs for inducing resuscitation	Wood: dispelling wind and dispelling cold; Wen Zhongli Qi; Promote blood circulation and unblock meridians. Root: Warm and moderate pain relief; To purify and harmonize; Eliminate wind and dampness. Bark: dispelling wind and dampness; Warm stomach and middle; Insecticidal therapy for sores. Leaves: dispel wind; Dehumidification; Detoxification; Insecticide. Mature fruits: dispel wind and dispel c…		��	��		[1][3]
Camphora parthenoxylon (Jack) Nees	Lauraceae	Tree	Shade-tolerant	Mesophytic	Antirheumatic herbs	Dispelling wind and dispelling cold; Warm pain relief; Promote qi and blood circulation.		��	��		[1][3]
Litsea?glutinosa?(Lour.) C. B. Rob.	Lauraceae	Tree	Heliophilic	Mesophytic	Herbs for heat clearing	Bark and leaves: detoxify and invigorate muscles to stop bleeding| reduce swelling and relieve pain. Root or root bark: Clear dampness and heat| remove toxins and reduce swelling| dispel wind and dampness| relieve pain.			��		[1][3][7]
Litsea?rotundifolia?var.?oblongifolia?(Nees) Allen	Lauraceae	Tree	Heliophilic	Mesophytic	Antirheumatic herbs	Dispelling wind and dampness| promoting qi circulation and relieving pain			��		[1][4][10]
Litsea?cubeba?(Lour.) Pers.	Lauraceae	Tree	Intermediate	Mesophytic	Herbs for warming the interior	Root: dispel wind and dampness; Warm and dispel cold. Ye: Regulate Qi| dispel stagnation| detoxify and reduce swelling| stop bleeding.		��	��		[1][3][4]
Neolitsea?levinei?Merr.	Lauraceae	Tree	Intermediate	Mesophytic	Antirheumatic herbs	Bark: Dispels wind and dampness. Root: stop band| relieve carbuncle.			��		[1][3]
Litsea monopetala (Roxb.) Pers.	Lauraceae	Tree	Heliophilic	Mesophytic	Herbs for activating blood circulation to dissipate blood stasis	promote blood circulation and remove blood stasis			��		[1][10]
Laurus?nobilis?L.	Lauraceae	Tree	Intermediate	Mesophytic	Antirheumatic herbs| Herbs for regulating qi	Fruit: dispelling wind and dampness; Detoxification; Insecticide. Ye: Nourish the stomach and regulate qi.			��		[1][3]
Lindera?communis?Hemsl.	Lauraceae	Tree	Shade-tolerant	Mesophytic	Hemostatic herbs	Detoxification and swelling reduction; Relieve blood stasis and relieve pain		��	��		[1][3]
Lindera aggregata (Sims) Kosterm.	Lauraceae	Tree	Heliophilic	Mesophytic	Herbs for regulating qi	Root tubers: promote qi circulation and relieve pain| warm the kidneys and dispel coldness.			��		[1][2][3]
Cassytha?filiformis?L.	Lauraceae	Herb	Heliophilic	Mesophytic	Herbs for promoting diuresis and eliminating dampness	Clearing heat and promoting dampness; Cooling blood and detoxifying			��	��	[1][3]
Persea?americana?Mill	Lauraceae	Tree	Heliophilic	Mesophytic	Restoratives	Generate saliva to quench thirst.		��	��		[1][3][10]
Caesalpinia?crista?L.	Leguminosae	Vine	Heliophilic	Mesophytic	Herbs for promoting diuresis and eliminating dampness	Roots| stems| and leaves: clearing heat and detoxifying| diuresis| and promoting lymphatic circulation. Ye: Clearing heat and detoxifying| removing blood stasis and relieving pain| deworming| and promoting bowel movements. Mature seeds: promote blood circulation and relieve pain| disinfect and relieve swelling.		��	��		[1][3]
Guilandina minax (Hance) G. P. Lewis	Leguminosae	Vine	Heliophilic	Mesophytic	Herbs for promoting diuresis and eliminating dampness	Seed: Clearing heat and dampness| dispersing blood stasis and relieving pain. Tender stems and leaves: clearing heat and detoxifying| promoting blood circulation. Root: Clearing heat and removing dampness| dispersing blood stasis and reducing swelling.			��		[1][3]
Biancaea sappan (L.) Tod.	Leguminosae	Tree	Heliophilic	Mesophytic	Herbs for activating blood circulation to dissipate blood stasis	Promote blood circulation| remove blood stasis| reduce swelling and relieve pain.			��		[1][2][3]
Caesalpinia?bonduc?(L.) Roxb.	Leguminosae	Vine	Heliophilic	Mesophytic	Herbs for activating blood circulation to dissipate blood stasis	Relieve blood stasis and relieve pain| clear heat and detoxify			��		[1][8]
Biancaea millettii (Hook. & Arn.) Gagnon & G. P. Lewis	Leguminosae	Vine	Heliophilic	Mesophytic	Herbs for relieving food retention	Dispelling wind and dampness| strengthening the spleen and stomach.			��		[1][3][10]
Acronychia?pedunculata?(L.) Miq.	Rutaceae	Tree	Intermediate	Mesophytic	Antirheumatic herbs	Heartwood or root: dispel wind and relieve pain| promote qi circulation and blood circulation| relieve cough. Fruits: invigorate the spleen and aid digestion. Leaves: dispel wind and cough; Regulating qi and relieving pain; Promote blood circulation and reduce swelling.		��	��		[1][3]
Atalantia?buxifolia?(Poir.) Oliv.	Rutaceae	Shrub	Intermediate	Xerophytic	Herbs for relieving exterior syndrome	Dispelling wind and relieving symptoms| resolving phlegm and cough| promoting qi circulation and blood circulation| and relieving pain.		��	��		[1][3]
Citrus?�� aurantium?Linnaeus	Rutaceae	Tree	Heliophilic	Mesophytic	Herbs for regulating qi	Immature fruit: It has a wide range of qi regulation| promotes stagnation and eliminates swelling. Young fruit: Breaking qi and eliminating accumulation| resolving phlegm and dispersing phlegm.			��		[1][2][3]
Citrus?maxima?(Burm.) Merr.	Rutaceae	Tree	Intermediate	Hygrophilous	Herbs for regulating qi	Drying dampness and resolving phlegm| promoting circulation of qi| and aiding digestion.		��	��		[1][4]
Citrus maxima 'Tomentosa'	Rutaceae	Tree	Heliophilic	Mesophytic	Herbs for regulating qi	Regulates qi| harmonizes the middle energizer| dries dampness| and resolves phlegm.	��				[1][2]
Citrus reticulata Blanco	Rutaceae	Tree	Intermediate	Mesophytic	Herbs for regulating qi	Regulates qi| strengthens the spleen| removes dampness| and resolves phlegm.	��	��	��		[1][2][3]
Citrus?reticulata?'Chachiensis'	Rutaceae	Tree	Heliophilic	Mesophytic	Herbs for regulating qi	Regulates qi; harmonizes the middle energizer; resolves phlegm; helps with alcohol hangovers	��				[1][3]
Citrus?sinensis?(L.) Osbeck	Rutaceae	Tree	Intermediate	Mesophytic	Herbs for regulating qi	Mature fruit peel: It can promote qi circulation| reduce phlegm and reflux| and harmonize with the stomach.	��		��		[1][3][4][10]
Citrus medica 'Fingered'	Rutaceae	Tree	Intermediate	Mesophytic	Herbs for regulating qi| Herbs for calming the liver and sopping endogenous wind	Relieves liver qi stagnation| harmonizes the stomach| relieves pain| dries dampness| and resolves phlegm	��	��	��		[1][2][3]
Citrus?medica?L.	Rutaceae	Tree	Heliophilic	Mesophytic	Herbs for regulating qi	Relieves liver qi stagnation| regulates the middle energizer| and resolves phlegm	��		��		[1][2][3]
Citrus?japonica?Thunb.	Rutaceae	Tree	Intermediate	Mesophytic	Herbs for regulating qi	Fruit: regulating qi and relieving depression; Digestive and expectorant; Wake up from alcohol. Fruit distillate: Soothing the liver and regulating qi; Phlegm and middle. Core: resolving phlegm| dispersing nodules| regulating qi| and relieving pain. Ye: Soothing the liver and relieving depression; Qi dispersion and consolidation. Root: relieve pain by promoting qi circulation; Dissolve phlegm and…			��		[1][3]
Citrus?trifoliata?L.	Rutaceae	Tree	Heliophilic	Mesophytic	Herbs for regulating qi	Soothes the liver and harmonizes the stomach| regulates qi and alleviates pain| eliminates food accumulation and relieves stagnation.	��				[1][3]
Citrus aurantium L.var.amara Engl.	Rutaceae	Shrub	Heliophilic	Hygrophilous	Herbs for regulating qi	Relieves qi stagnation in the chest| harmonizes the stomach| and alleviates nausea	��	��	��		[3][10]
Clausena?lansium?(Lour.) Skeels	Rutaceae	Tree	Heliophilic	Mesophytic	Herbs for heat clearing| Herbs for regulating qi| Herbs for relieving food retention	Mature seeds: Regulate qi and eliminate stagnation| resolve stagnation and relieve pain.		��	��		[1][3][4]
Clausena excavata N. L. Burman .	Rutaceae	Shrub	Heliophilic	Mesophytic	Herbs for relieving exterior syndrome	Dispel wind and heat; promote dampness and detoxify; and stop malaria.		��	��		[1][3]
Melicope?pteleifolia?(Champion ex Bentham) T. G. Hartley	Rutaceae	Tree	Intermediate	Hygrophilous	Herbs for heat clearing	Clears heat| removes toxin| dispels wind and dampness| reduces swelling and relieves pain.			��		[1][3]
Tetradium?ruticarpum?(A. Jussieu) T. G. Hartley	Rutaceae	Tree	Heliophilic	Mesophytic	Herbs for warming the interior	Dispels cold and relieves pain| reduces adverse reactions and stops vomiting. Boosts yang and stops diarrhea.	��		��		[1][2][3]
Murraya?paniculata?(L.) Jack.	Rutaceae	Tree	Heliophilic	Mesophytic	Herbs for regulating qi	Stems and leaves: Promote qi and blood circulation; disperses blood stasis and relieves pain; detoxifies and reduces swelling. Roots: Dispel wind and dampness| promote qi and stop bleeding| disperse blood stasis and unclog the meridians. Flowers: Regulate qi and relieve pain.					[1][3]
Murraya exotica L. Mant.	Rutaceae	Tree	Heliophilic	Mesophytic	Herbs for regulating qi	Promote qi and relieve pain; promote blood circulation and disperse blood stasis.		��	��		[1][2]
Ruta?graveolens?L.	Rutaceae	Herb	Heliophilic	Mesophytic	Herbs for heat clearing	Dispel wind and clear heat| promote blood circulation and disperse blood stasis| reduce swelling and detoxify.		��	��		[1][3]
Tetradium?glabrifolium?(Champion ex Bentham) T. G. Hartley	Rutaceae	Tree	Heliophilic	Mesophytic	Herbs for warming the interior	Fruit: Warm and dispel cold| promote qi circulation and relieve pain. Roots and leaves: cough relief| pain relief| detoxification| and wound healing.		��	��		[1][3]
Toddalia?asiatica?(L.) Lam.	Rutaceae	Vine	Shade-tolerant	Mesophytic	Antirheumatic herbs	Root/Root bark: Dispels wind| relieves pain| resolves blood stasis| stops bleeding| removes toxin| and reduces swelling. Leaf: Disperses blood stasis| stops bleeding; reduces swelling| and removes toxin.			��	��	[1][3]
Zanthoxylum?multijugum?Franch.	Rutaceae	Vine	Heliophilic	Mesophytic	Herbs for warming the interior	Roots or leaves: dispel wind and dampness; Dispersing cold and relieving pain; Bone setting to stop bleeding. Stem: dispel wind and detoxify.					[1][3]
Zanthoxylum nitidum (Roxb.) DC.	Rutaceae	Shrub	Intermediate	Mesophytic	Herbs for activating blood circulation to dissipate blood stasis	Promote blood circulation and remove blood stasis| promote qi circulation and relieve pain| dispel wind and unblock collaterals| detoxify and reduce swelling.				��	[1][3][4]
Zanthoxylum?dissitum?Hemsl.	Rutaceae	Vine	Intermediate	Mesophytic	Herbs for activating blood circulation to dissipate blood stasis	Fruit: Dispels cold and relieves pain; regulates menstruation. Root: Dispels wind and dispels cold| regulates qi and activates blood circulation. Stem| branches| or leaves: Dispels wind and dispels cold; activates blood circulation and relieves pain.					[1][3]
Eleutherococcus?nodiflorus?(Dunn) S. Y. Hu	Araliaceae	Shrub	Intermediate	Mesophytic	Antirheumatic herbs	Dispels wind and dampness| nourishes the liver and kidneys| strengthens tendons and bones| promotes diuresis and reduces swelling.	��		��		[1][2][3]
Eleutherococcus?trifoliatus?(Linnaeus) S. Y. Hu	Araliaceae	Shrub	Intermediate	Mesophytic	Antirheumatic herbs	Dispels wind and dampness| Clears heat| removes toxin| disperses blood stasis and relieves pain.			��		[1][3][4]
Hedera?nepalensis?var.?sinensis?(Tobl.) Rehd.	Araliaceae	Shrub	Intermediate	Mesophytic	Antirheumatic herbs	Stem and leaves: Dispels wind; promotes dampness; harmonizes blood circulation; detoxifies. Fruit: Tonifies the liver and kidneys; strengthens the waist and knees| promotes qi and relieves pain.			��		[1][3]
Aralia?chinensis?L.	Araliaceae	Tree	Intermediate	Mesophytic	Antirheumatic herbs	Stem bark or stem: Dispels wind and dampness| promotes diuresis and harmonizes the middle| activates blood circulation and detoxifies. Young leaves: Promotes diuresis and reduces swelling; detoxifies and stops dysentery. Flower: Stops bleeding. Root and root bark: Dispels wind and dampness| activates blood circulation and relieves dysmenorrhea| detoxifies and resolves stagnation.			��		[1][3]
Heptapleurum arboricola Hayata	Araliaceae	Shrub	Shade-tolerant	Mesophytic	Antirheumatic herbs	Dispels wind and relieves pain; activates blood circulation and reduces swelling.		��	��		[1][3]
Heptapleurum heptaphyllum (L.) Y. F. Deng	Araliaceae	Tree	Intermediate	Mesophytic	Herbs for relieving exterior syndrome	Root and stem bark: Clears heat and relieves exterior symptoms; dispels wind and dampness; relaxes tendons and activates meridians. Leaves: Dispel wind and dampness; detoxify; promote blood circulation. Roots: Dispel wind and heat; remove dampness and dredge the meridians.		��	��		[1][3]
Tetrapanax?papyrifer?(Hook.) K. Koch	Araliaceae	Tree	Heliophilic	Mesophytic	Herbs for promoting diuresis and eliminating dampness	Stem and pith: Clears heat and promotes urination| promotes ventilation and lactation.			��		[1][2][3]
Heteropanax fragrans (Roxb.) Seem.	Araliaceae	Tree	Shade-tolerant	Mesophytic	Herbs for activating blood circulation to dissipate blood stasis	Clears heat| removes toxin; reduces swelling and relieves pain.			��		[1][3]
Strobilanthes?cusia?(Nees) Kuntze	Acanthaceae	Herb	Intermediate	Mesophytic	Herbs for heat clearing	Dried powders| lumps| or granules made from leaves or stems: Clears heat| removes toxin| cools blood and eliminates freckles| clears fire and calms nerves. Roots and rhizomes: Clears heat| removes toxin| cools blood and eliminates freckles.			��		[1][2][3]
Justicia?procumbens?Linnaeus	Acanthaceae	Herb	Shade-tolerant	Mesophytic	Herbs for heat clearing	Clears heat| removes toxin; promotes dampness and eliminates stagnation; promotes blood circulation and relieves pain.					[1][3]
Hygrophila?ringens?(Linnaeus) R. Brown ex Sprengel	Acanthaceae	Herb	Intermediate	Hygrophilous	Herbs for heat clearing	Whole plant: Clears heat| removes toxin; disperses blood stasis and reduces swelling. Seeds: Clears heat| removes toxin| reduces swelling and relieves pain.			��		[1][3]
Lepidagathis?incurva?Buch.-Ham. ex D. Don	Acanthaceae	Herb	Intermediate	Mesophytic	Herbs for heat clearing	Clears heat| removes toxin| reduces swelling and relieves pain.			��		[1][3][10]
Barleria?cristata?L.	Acanthaceae	Shrub	Heliophilic	Mesophytic	Herbs for resolving phlegm and relieving cough and asthma	Clears the lungs and resolves phlegm; dispels wind and dampness; detoxifies and reduces swelling.			��		[1][3]
Dicliptera?chinensis?(L.) Juss.	Acanthaceae	Herb	Shade-tolerant	Mesophytic	Herbs for heat clearing	Clears heat| removes toxin. Cools blood and stops bleeding| promotes fluid production| and promotes urination.			��		[1][3][4]
Justicia?ventricosa?Wallich ex Hooker	Acanthaceae	Herb	Intermediate	Mesophytic	Herbs for activating blood circulation to dissipate blood stasis	Promotes blood circulation and relieves pain| resolves blood stasis and sets bones| dispels wind and dampness| reduces swelling and detoxifies.			��		[1][3]
Justicia?gendarussa?N. L. Burman	Acanthaceae	Herb	Intermediate	Hygrophilous	Herbs for activating blood circulation to dissipate blood stasis	Dispels wind and rheumatism; disperses blood stasis; strengthens tendons and bones.			��		[1][3]
Justicia adhatoda Linnaeus	Acanthaceae	Shrub	Intermediate	Mesophytic	Herbs for activating blood circulation to dissipate blood stasis	Promotes blood circulation and relieves pain| strengthens tendons and sets bones| stops bleeding.			��		[1][4]
Peristrophe?japonica?(Thunb.) Bremek.	Acanthaceae	Herb	Intermediate	Mesophytic	Herbs for relieving exterior syndrome	Dispels wind and heat| cools the liver and calms nerves| disperses blood stasis and detoxifies.					[1][3]
Thunbergia?grandiflora?(Rottl. ex Willd .) Roxb.	Acanthaceae	Shrub	Heliophilic	Mesophytic	Antirheumatic herbs	Root: Dispels wind and unclogs the meridians; disperses blood stasis and relieves pain. Stems and leaves: Promotes blood circulation and relieves pain; detoxifies and reduces swelling.			��		[1][3]
Strobilanthes?japonica?(Thunberg) Miquel	Acanthaceae	Herb	Shade-tolerant	Mesophytic	Herbs for activating blood circulation to dissipate blood stasis	Promotes blood circulation and unblocks menstruation; resolves blood stasis and promotes diuresis.			��		[1][3]
Clinacanthus?nutans?(Burm. f.) Lindau	Acanthaceae	Herb	Heliophilic	Mesophytic	Herbs for promoting diuresis and eliminating dampness	Clears heat and dampness; promotes blood circulation and relaxes tendons.			��		[1][3]
Rungia?pectinata?(L.) Nees	Acanthaceae	Herb	Intermediate	Mesophytic	Herbs for relieving food retention	Removes stagnation; relieves liver fire; clears damp-heat.					[1][3][10]
Rhinacanthus nasutus (L.) Kurz	Acanthaceae	Herb	Heliophilic	Mesophytic	Herbs for resolving phlegm and relieving cough and asthma	Clears heat and moistens the lungs; kills insects and relieves itching.			��		[1][3]
Eranthemum?pulchellum?Andrews	Acanthaceae	Shrub	Intermediate	Mesophytic	Herbs for activating blood circulation to dissipate blood stasis	Disperses blood stasis and reduces swelling.			��		[1][3]
Abutilon?indicum?(L.) Sweet	Malvaceae	Herb	Heliophilic	Mesophytic	Herbs for relieving exterior syndrome	Whole plant: Dispels wind and heat; resolves phlegm and relieves cough; reduces swelling and detoxifies. Seed: Opens the orifices; promotes diuresis; eliminates heat and detoxifies. Root: Clears heat and dampness; opens the orifices and activates blood circulation.			��		[1][3]
Hibiscus?mutabilis?L.	Malvaceae	Tree	Intermediate	Hygrophilous	Herbs for heat clearing| Herbs for resolving phlegm and relieving cough and asthma	Leaves: Cools blood| detoxifies| reduces swelling| and relieves pain.			��		[1][2][3]
Talipariti tiliaceum (L.) Fryxell.	Malvaceae	Tree	Intermediate	Mesophytic	Herbs for heat clearing	Clears the lungs and relieves cough; detoxifies and reduces swelling.			��		[1][3]
Hibiscus syriacus L.	Malvaceae	Shrub	Intermediate	Mesophytic	Herbs for promoting diuresis and eliminating dampness| Herbs for relieving toxicity| killing parasitess and relieving itching	Flowers: Clears heat and dampness; cools blood and detoxifies. Root: Clears heat| removes toxin; relieves carbuncle and swelling. Stem or root bark: Clears heat and dampness; kills insects and relieves itching. Leaves: Clears heat| removes toxin. Fruit: Clears the lungs and resolves phlegm; relieves headaches; detoxifies.			��		[1][3]
Hibiscus sabdariffa L.	Malvaceae	Herb	Heliophilic	Mesophytic	Herbs for relieving food retention	Astringes the lungs and relieves cough; lowers blood pressure; relieves hangover.	��	��	��		[1][3]
Hibiscus schizopetalus (Mast.) Hook. F	Malvaceae	Shrub	Heliophilic	Mesophytic	Herbs for relieving food retention	Root: Helps digestion and relieves stagnation. Leaves: Drains toxins and promotes tissue regeneration.			��		[1][3]
Hibiscus rosa-sinensis L.	Malvaceae	Shrub	Heliophilic	Hygrophilous	Herbs for heat clearing| Herbs for resolving phlegm and relieving cough and asthma	Flowers: Clears the lungs| cools blood| eliminates dampness| and detoxifies. Leaves: Clears heat and dampness| detoxifies. Roots: Regulates menstruation| eliminates dampness| and detoxifies.			��		[1][3]
Abelmoschus moschatus Medicus	Malvaceae	Herb	Heliophilic	Mesophytic	Herbs for heat clearing	Clears heat| removes toxin; promotes lactation and relieves constipation.			��		[1][3]
Abelmoschus?manihot?(L.) Medicus	Malvaceae	Herb	Heliophilic	Mesophytic	Herbs for heat clearing| Herbs for promoting diuresis and eliminating dampness	Flowers: Diuretic and relieves stranguria; activates blood circulation and stops bleeding; reduces swelling and detoxifies. Seeds: Diuretic; promotes menstruation; reduces swelling and detoxifies. Leaves: Clears heat| removes toxin; strengthens bones and promotes tissue regeneration. Stems or stem bark: Clears heat| removes toxin; promotes urination and urination. Roots: Diuretic; promotes menstr…			��		[1][3]
Abelmoschus?esculentus?(L.) Moench	Malvaceae	Herb	Heliophilic	Mesophytic	Restoratives	Relieves sore throat; relieves stranguria; promotes lactation; regulates menstruation.		��	��		[1][3]
Abelmoschus sagittifolius (Kurz) Merr.	Malvaceae	Herb	Heliophilic	Mesophytic	Restoratives	Roots: Nourishes yin and moistens the lungs; soothes the stomach. Fruits: Softens the liver and nourishes the kidneys; soothes the stomach and relieves pain. Leaves: Detoxifies and discharges pus.			��		[1][3]
Gossypium barbadense L.	Malvaceae	Shrub	Heliophilic	Mesophytic	Restoratives	The cottony hairs on the seeds: Stops bleeding. Seeds: Warms the kidneys; promotes lactation; promotes blood circulation and stops bleeding. Roots or root bark: Stops cough and asthma; promotes menstruation and relieves pain.				��	[1][3]
Alcea rosea Linnaeus	Malvaceae	Herb	Intermediate	Mesophytic	Hemostatic herbs	Flowers: Regulates blood circulation and stops bleeding; detoxifies and disperses stagnation. Stems and leaves: Clears heat and dampness; detoxifies. Seeds: Diuretic and relieves stranguria; detoxifies and discharges pus; moistens the intestines. Roots: Clears heat and dampness; cools blood and stops bleeding; detoxifies and discharges pus.			��		[1][3]
Sida rhombifolia L.	Malvaceae	Shrub	Heliophilic	Mesophytic	Herbs for heat clearing	Whole plant: Clears heat and dampness; detoxifies and reduces swelling. Root: Clears heat and dampness; promotes tissue regeneration and discharges pus.			��		[1][3][10]
Urena lobata L.	Malvaceae	Herb	Intermediate	Mesophytic	Herbs for heat clearing	Dispels wind and dampness; activates blood circulation and reduces swelling; Clears heat| removes toxin.			��		[1][3]
Urena procumbens L.	Malvaceae	Shrub	Intermediate	Mesophytic	Antirheumatic herbs	Whole plant: Dispels wind and dampness; Clears heat| removes toxin. Root: Strengthens the spleen and eliminates dampness; activates blood circulation and detoxifies.			��		[1][3]
Bambusa tuldoides Munro	Gramineae	Tree	Heliophilic	Mesophytic	Herbs for resolving phlegm and relieving cough and asthma	Clears heat and resolves phlegm| relieves restlessness| and stops vomiting.	��		��		[1][2][3]
Bambusa ventricosa McClure	Gramineae	Shrub	Heliophilic	Mesophytic	Herbs for heat clearing	Drains toxins and reduces swelling| relieves pain.			��		[1][8]
Bambusa vulgaris f. vittata (Riviere & C. Riviere) T. P. Yi	Gramineae	Tree	Heliophilic	Mesophytic	Herbs for heat clearing	Clears heat| removes toxin| promotes bile secretion and reduces jaundice.			��		[1][3][10]
Bambusa textilis McClure	Gramineae	Shrub	Heliophilic	Mesophytic	Herbs for resolving phlegm and relieving cough and asthma	Clears heat and resolves phlegm| cools the heart and calms nerves.			��		[1][2][3]
Microstegium fasciculatum (Linnaeus) Henrard	Gramineae	Herb	Shade-tolerant	Mesophytic	Hemostatic herbs	Cools blood and stops bleeding.					[1][10]
Phyllostachys glauca McClure	Gramineae	Shrub	Heliophilic	Mesophytic	Herbs for heat clearing	Clears heat and dissipates heat| promotes urination| and detoxifies.					[1][10]
Phyllostachys nigra (Lodd.) Munro	Gramineae	Shrub	Intermediate	Mesophytic	Herbs for heat clearing	Dispels wind and dampness| activates blood circulation and detoxifies.			��		[1][3][10]
Clematis chinensis Osbeck	Ranunculaceae	Vine	Intermediate	Mesophytic	Antirheumatic herbs	Dispels wind and dampness| unclogs the meridians.			��	��	[1][2][3]
Clematis finetiana L��vl. et Vant.	Ranunculaceae	Vine	Shade-tolerant	Mesophytic	Antirheumatic herbs	Stems and leaves: Dispel wind and activate blood circulation; promotes urination and relieves stranguria. Root: Dispels wind and dampness; activates the meridians and relieves pain; detoxifies.			��		[1][3]
Ranunculus sceleratus L.	Ranunculaceae	Herb	Heliophilic	Hygrophilous	Herbs for heat clearing	Whole plant: Clears heat| removes toxin; reduces swelling and resolves stagnation; relieves pain; and treats malaria. Fruit: Soothes the stomach; benefits the kidneys; improves eyesight; and dispels rheumatism.			��	��	[1][3][10]
Ranunculus cantoniensis DC.	Ranunculaceae	Herb	Intermediate	Hygrophilous	Herbs for promoting diuresis and eliminating dampness	Clears the liver and brightens the eyes| removes dampness and detoxifies| and stops malaria.			��	��	[1][3][10]
Jasminum sambac (L.) Aiton	Oleaceae	Shrub	Heliophilic	Mesophytic	Herbs for relieving exterior syndrome| Herbs for regulating qi	Flowers: Regulates qi and relieves pain; dispels filth and relieves depression. Flower distillate: Invigorates the spleen and dispels filth; regulates qi; beautifies and brightens the skin. Leaves: Dispel wind and relieve exterior symptoms; reduce swelling and relieve pain. Roots: Anesthetic; relieves pain.		��	��		[1][3]
Jasminum elongatum (Bergius) Willdenow	Oleaceae	Shrub	Heliophilic	Mesophytic	Herbs for heat clearing	Clears heat| removes toxin| dissipates dampness and eliminates stagnation.			��		[1][4]
Chrysojasminum floridum (Bunge) Banfi	Oleaceae	Shrub	Heliophilic	Mesophytic	Herbs for activating blood circulation to dissipate blood stasis	Clears heat| removes toxin| disperses blood stasis| and aids digestion.			��		[1][3]
Ligustrum lucidum Ait.	Oleaceae	Tree	Intermediate	Hygrophilous	Hemostatic herbs| Restoratives	Nourishes the liver and kidneys| brightens the eyes and darkens the hair.	��		��		[1][2][3]
Osmanthus fragrans Lour.	Oleaceae	Tree	Heliophilic	Mesophytic	Herbs for resolving phlegm and relieving cough and asthma	Flowers: Warms the lungs and dissipates fluid| dispels cold and relieves pain. Flower distillate: Soothes the liver and regulates qi| invigorates the spleen and dispels filth| brightens the eyes| and moisturizes the throat. Fruit: Warms the middle| promotes qi and relieves pain. Branches and leaves: Dispels cold and dispels wind; relieves itching. Roots or root bark: Dispels wind and dampness| di…			��		[1][3]
Ligustrum sinense Lour.	Oleaceae	Shrub	Heliophilic	Mesophytic	Herbs for heat clearing	Clears heat and dampness| detoxifies and reduces swelling.			��		[1][3]
Jasminum cinnamomifolium Kobuski	Oleaceae	Shrub	Intermediate	Mesophytic	Herbs for heat clearing	Clears heat| removes toxin; sets bones and heals wounds.			��		[1][3][10]
Ardisia crenata Sims	Myrsinaceae	Shrub	Shade-tolerant	Mesophytic	Herbs for heat clearing	Detoxifies and reduces swelling| promotes blood circulation and relieves pain| dispels wind and dampness.			��		[1][2][3]
Ardisia japonica (Thunberg) Blume	Myrsinaceae	Shrub	Shade-tolerant	Hygrophilous	Herbs for resolving phlegm and relieving cough and asthma	Resolves phlegm| relieves cough| clears damp-heat| invigorates blood| and resolves blood stasis.			��		[1][2]
Ardisia lindleyana D. Dietrich	Myrsinaceae	Shrub	Shade-tolerant	Mesophytic	Herbs for activating blood circulation to dissipate blood stasis	Dispels wind-dampness; invigorates blood| regulates menstruation; relieves swelling| and alleviates pain.			��		[1][3]
Ardisia pusilla A. DC.	Myrsinaceae	Shrub	Shade-tolerant	Mesophytic	Herbs for activating blood circulation to dissipate blood stasis	Clears heat| resolves dampness; promotes blood circulation| and relieves swelling.			��		[1][3]
Ardisia crispa (Thunb.) A. DC.	Myrsinaceae	Shrub	Shade-tolerant	Mesophytic	Herbs for heat clearing	Clears heat| relieves sore throat; dispels phlegm; resolves dampness| invigorates blood| and removes toxin.			��		[1][3]
Ardisia mamillata Hance	Myrsinaceae	Shrub	Shade-tolerant	Mesophytic	Herbs for heat clearing	Dispels wind| resolves dampness| clears heat| removes toxin| invigorates blood| and stops bleeding.			��		[1][3]
Ardisia quinquegona Blume	Myrsinaceae	Tree	Shade-tolerant	Mesophytic	Herbs for heat clearing	Clears heat| removes toxin| disperses blood stasis| and alleviates pain.			��		[1][3]
Ardisia gigantifolia Stapf	Myrsinaceae	Shrub	Shade-tolerant	Mesophytic	Antirheumatic herbs	Dispels wind| removes dampness| invigorates blood| and resolves blood stasis.			��		[1][3][4]
Ardisia villosa Roxb.	Myrsinaceae	Shrub	Heliophilic	Mesophytic	Antirheumatic herbs	Promotes blood circulation and dissipates blood stasis| reduces swelling and relieves pain.			��		[1][7]
Saccharum officinarum L.	Gramineae	Herb	Heliophilic	Mesophytic	Herbs for heat clearing	Clears heat| removes toxin.					[1][4]
Maesa perlarius (Lour.) Merr.	Myrsinaceae	Shrub	Heliophilic	Mesophytic	Herbs for heat clearing	Sets bones and reduces swelling; removes dead tissue and promotes tissue regeneration.					[1][3]
Embelia ribes Burm. F.	Myrsinaceae	Shrub	Intermediate	Hygrophilous	Herbs for activating blood circulation to dissipate blood stasis	Promotes blood circulation and regulates menstruation; clears heat and removes dampness; reduces swelling and detoxifies.					[1][3]
Embelia laeta (L.) Mez	Myrsinaceae	Shrub	Shade-tolerant	Mesophytic	Restoratives	Root and branch: Clears heat| removes toxin; disperses blood stasis| and stops bleeding. Fruit: Tonifies blood and stops bleeding by astringency.					[1][3]
Kadsura coccinea (Lem.) A. C. Smith	Schisandraceae	Vine	Intermediate	Mesophytic	Antirheumatic herbs	Promotes the movement of qi| relieves pain| activates blood circulation| removes blood stasis| dispels wind| and removes dampness.	��	��	��		[1][3][4]
Kadsura longipedunculata Finet et Gagnep.	Schisandraceae	Vine	Intermediate	Mesophytic	Herbs for regulating qi| Astringent herbs	Regulates qi and relieves pain; dispels wind and unclogs the meridians; promotes blood circulation and reduces swelling.	��	��	��		[1][3]
Kadsura heteroclita (Roxb.) Craib	Schisandraceae	Vine	Intermediate	Mesophytic	Antirheumatic herbs	Root or vine: dispels wind and dampness; promotes qi and relieves pain; relaxes muscles and activates meridians. Fruit: nourishes the kidneys and calms the heart; dispels phlegm and relieves cough.		��			[1][3]
Melodinus fusiformis Champ. ex Benth.	Apocynaceae	Vine	Intermediate	Mesophytic	Antirheumatic herbs	Relieves wind and rheumatism; promotes blood circulation.				��	[1][3]
Plumeria rubra Linn. cv. Acutifolia	Apocynaceae	Tree	Heliophilic	Mesophytic	Herbs for promoting diuresis and eliminating dampness	Clears heat and removes dampness| moistens the lungs and detoxifies.	��	��	��		[1][3][4]
Plumeria rubra L.	Apocynaceae	Tree	Heliophilic	Mesophytic	Herbs for promoting diuresis and eliminating dampness	Clears heat; removes dampness; relieves summer heat.	��	��	��		[1][3]
Strophanthus divaricatus (Lour.) Hook. et Arn.	Apocynaceae	Shrub	Intermediate	Mesophytic	Antirheumatic herbs	Relieves wind and rheumatism| unclogs the meridians| detoxifies and kills insects.		��	��	��	[1][3][4]
Thevetia peruviana (Pers.) K. Schum.	Apocynaceae	Tree	Heliophilic	Xerophytic	Herbs for activating blood circulation to dissipate blood stasis	Kernel: Strengthens the heart; promotes urination and reduces swelling. Leaves: Strengthens the heart; detoxifies and reduces swelling.		��	��	��	[1][3]
Nerium?oleander?L.	Apocynaceae	Shrub	Heliophilic	Xerophytic	Herbs for activating blood circulation to dissipate blood stasis	Dissolves blood stasis| relieves pain.		��	��	��	[1][3][4]
Wrightia?pubescens?R. Br.	Apocynaceae	Tree	Heliophilic	Mesophytic	Antirheumatic herbs	Unblocks meridians| dispels wind and dampness| resolves phlegm and dissipates stagnation.		��			[1][3][4]
Rauvolfia serpentina (L.) Benth. ex Kurz	Apocynaceae	Shrub	Intermediate	Mesophytic	Herbs for calming the liver and sopping endogenous wind	Lowers blood pressure.					[1][3]
Trachelospermum?jasminoides?(Lindl.) Lem.	Apocynaceae	Vine	Intermediate	Mesophytic	Antirheumatic herbs	Dispels wind and dredges meridians| cools blood and reduces swelling.		��		��	[1][2][3][5]
Tabernaemontana divaricata (Linnaeus) R. Brown ex Roemer & Schultes	Apocynaceae	Shrub	Intermediate	Mesophytic	Herbs for heat clearing	Clears heat and lowers blood pressure; detoxifies and reduces swelling.		��	��		[1][3]
Catharanthus roseus (L.) G. Don	Apocynaceae	Shrub	Intermediate	Mesophytic	Herbs for calming the liver and sopping endogenous wind	Detoxifies and fights cancer; clears heat and calms the liver.		��	��	��	[1][3]
Cerbera manghas L.	Apocynaceae	Tree	Intermediate	Mesophytic	Herbs for causing vomiting	Induces vomiting and purges.		��	��	��	[1][7][10]
Allamanda schottii Pohl	Apocynaceae	Shrub	Intermediate	Mesophytic	Herbs for relieving toxicity| killing parasitess and relieving itching	Reduces swelling and kills insects.		��	��	��	[1][10]
Alstonia?scholaris?(L.) R. Br.	Apocynaceae	Tree	Intermediate	Mesophytic	Herbs for resolving phlegm and relieving cough and asthma	Clears heat| removes toxin| dispels phlegm and relieves cough| stops bleeding and reduces swelling.		��	��	��	[1][3][5]
Mahonia shenii W. Y. Chun	Berberidaceae	Shrub	Intermediate	Mesophytic	Herbs for heat clearing	Clears heat and dries dampness; detoxifies.					[1][3]
Mahonia bealei (Fort.) Carr.	Berberidaceae	Shrub	Intermediate	Mesophytic	Herbs for heat clearing	Clears heat and dries dampness| purges fire and detoxifies.		��	��		[1][2][3]
Mahonia fordii Schneid.	Berberidaceae	Shrub	Intermediate	Mesophytic	Herbs for heat clearing	Clears heat and dries dampness; detoxifies.					[1][3][10]
Mahonia fortunei (Lindl.) Fedde	Berberidaceae	Shrub	Shade-tolerant	Mesophytic	Herbs for heat clearing	Clears heat and dries dampness| purges fire and detoxifies.		��			[1][2][3]
Dysosma pleiantha (Hance) Woodson	Berberidaceae	Herb	Intermediate	Mesophytic	Herbs for heat clearing	Roots and rhizomes: Resolves phlegm and dissipates stagnation; removes blood stasis and relieves pain; Clears heat| removes toxin. Leaves: Clears heat| removes toxin; relieves cough and asthma.					[1][3][10]
Nandina domestica Thunb.	Berberidaceae	Shrub	Intermediate	Mesophytic	Herbs for resolving phlegm and relieving cough and asthma	Fruits: Astringes the lungs and relieves cough; relieves asthma. Stems and branches: Clears dampness and heat; reduces adverse qi. Root: Clears heat| relieves cough| removes dampness| and detoxifies. Leaves: Clears heat and dampness; purges fire; detoxifies.		��	��	��	[1][3]
Berberis virgetorum Schneid.	Berberidaceae	Shrub	Intermediate	Mesophytic	Herbs for heat clearing	Clears dampness and heat; detoxifies.					[1][3]
Ilex asprella (Hook. et Arn.) Champ. ex Benth.	Aquifoliaceae	Shrub	Heliophilic	Mesophytic	Herbs for heat clearing	Clears heat| removes toxin| promotes fluid production and quenches thirst| relieves sore throat and swelling| disperses blood stasis and relieves pain.					[1][4]
Ilex pubescens Hook. et Arn.	Aquifoliaceae	Tree	Shade-tolerant	Mesophytic	Herbs for heat clearing	Clears heat| removes toxin| activates blood circulation and dredges the meridians| relieves cough and asthma.					[1][3][4]
Ilex cornuta Lindl. & Paxton	Aquifoliaceae	Tree	Intermediate	Mesophytic	Restoratives	Clears heat and nourishes yin| benefits the kidneys| and soothes the liver.	��	��	��		[1][2][3]
Ilex?rotunda?Thunb.	Aquifoliaceae	Tree	Heliophilic	Mesophytic	Herbs for heat clearing	Clears heat| removes toxin| promotes dampness and relieves pain.		��	��		[1][2][3]
Ilex latifolia Thunb.	Aquifoliaceae	Tree	Shade-tolerant	Mesophytic	Herbs for heat clearing	Dispels wind and heat; improves eyesight and promotes fluid production.		��	��		[1][3]
Ilex?chinensis?Sims	Aquifoliaceae	Tree	Shade-tolerant	Mesophytic	Herbs for heat clearing	Clears heat| removes toxin| reduces swelling and removes blood stasis.		��	��		[1][2][3]
Pueraria montana var. thomsonii (Bentham) M. R. Almeida	Leguminosae	Vine	Heliophilic	Mesophytic	Herbs for relieving exterior syndrome	Relieves muscles and fever| promotes fluid production and quenches thirst| clears rashes| promotes yang and stops diarrhea| dredges and activates the meridians| and detoxifies alcohol.	��	��			[1][2][3]
Pueraria montana (Loureiro) Merrill	Leguminosae	Vine	Heliophilic	Mesophytic	Herbs for relieving exterior syndrome	Clears heat| relieves vexation; promotes fluid production| quenches thirst	��	��			[1][3]
Spatholobus suberectus Dunn	Leguminosae	Vine	Shade-tolerant	Mesophytic	Herbs for activating blood circulation to dissipate blood stasis	Promotes blood circulation and replenishes blood| regulates menstruation and relieves pain| relaxes tendons and activates the meridians.		��			[1][2][3]
Tadehagi triquetrum (L.) Ohashi	Leguminosae	Shrub	Heliophilic	Mesophytic	Herbs for promoting diuresis and eliminating dampness	Clears heat and dampness| eliminates stagnation and kills parasites.	��				[1][3][4]
Tamarindus indica L.	Leguminosae	Tree	Heliophilic	Mesophytic	Herbs for heat clearing| Herbs for relieving food retention	Clears heat and relieves summer heat| helps digest food and eliminates stagnation.	��	��	��		[1][7]
Uraria crinita (L.) Desv. ex DC.	Leguminosae	Shrub	Heliophilic	Mesophytic	Herbs for heat clearing	Whole plant: Clears the lungs and relieves cough; disperses blood stasis and stops bleeding. Root: Promotes qi and relieves pain; resolves phlegm and expels fluid| warms the kidneys and strengthens the waist.					[1][3]
Glycine max (L.) Merr.	Leguminosae	Herb	Heliophilic	Mesophytic	Herbs for relieving exterior syndrome| Restoratives	Black seeds: Promotes blood circulation and diuresis; dispels wind and detoxifies; strengthens the spleen and kidneys. Seeds with yellow seed coat: Strengthens the spleen and promotes diuresis; relieves stagnation; detoxifies and reduces swelling. Black mature seeds processed through steaming| simmering| and fermentation: Relieves muscles and releases exterior qi; relieves depression and relieves…	��			��	[1][3][5]
Lablab purpureus (L.) Sweet	Leguminosae	Vine	Heliophilic	Mesophytic	Restoratives	Strengthens the spleen| resolves dampness| harmonizes the middle energizer| and relieves heatstroke	��	��	��		[1][2][3]
Zornia gibbosa Spanog.	Leguminosae	Herb	Heliophilic	Mesophytic	Herbs for relieving exterior syndrome	Whole plant: Clears heat and resolves exterior qi; cools blood and detoxifies; removes dampness and promotes diuresis. Roots: Clears heat| removes toxin.			��		[1][3]
Kummerowia striata (Thunb.) Schindl.	Leguminosae	Herb	Heliophilic	Mesophytic	Herbs for heat clearing	Clears heat| removes toxin; strengthens the spleen and eliminates dampness; promotes blood circulation and stops bleeding.	��				[1][3]
Mucuna pruriens var. utilis (Wall.ex Wight) Baker ex Burck	Leguminosae	Vine	Shade-tolerant	Mesophytic	Herbs for heat clearing	Seeds: Warms the kidneys and replenishes Qi. Young leaves: Cools blood and relieves itching.				��	[1][3]
Crotalaria assamica Benth.	Leguminosae	Herb	Intermediate	Mesophytic	Herbs for heat clearing	Stems and leaves: Clears heat| removes toxin| cools blood and stops bleeding| promotes diuresis and reduces swelling. Roots: Cools blood and lowers blood pressure. Seeds: Dispels wind and dampness| stops bleeding and reduces swelling| kills insects.				��	[1][3]
Crotalaria pallida Ait.	Leguminosae	Herb	Intermediate	Mesophytic	Astringent herbs	Whole herb: Clears heat and dampness| detoxifies and resolves stagnation. Roots: Detoxifies and resolves stagnation| eliminates stagnation and resolves accumulation.			��	��	[1][3][10]
Vigna umbellata (Thunb.) Ohwi et Ohashi	Leguminosae	Herb	Heliophilic	Mesophytic	Herbs for promoting diuresis and eliminating dampness	Promotes urination| reduces swelling| removes toxin| and expels pus	��		��		[1][2][3]
Vigna radiata (L.) Wilczek	Leguminosae	Herb	Heliophilic	Mesophytic	Herbs for heat clearing	Clears heat| removes toxin| alleviates summer heat| and promotes urination	��				[1][3][4]
Vigna unguiculata (L.) Walp.	Leguminosae	Herb	Heliophilic	Mesophytic	Restoratives	Strengthens the spleen| resolves dampness| tonifies kidneys| and astringes seminal fluid	��			��	[1][3][5]
Sesbania cannabina (Retz.) Poir.	Leguminosae	Herb	Heliophilic	Mesophytic	Herbs for heat clearing	Leaves: Clears heat and cools blood; detoxifies and promotes urination. Roots: Astringes semen and reduces urination| stops leukorrhea.					[1][3]
Entada phaseoloides (L.) Merr.	Leguminosae	Vine	Intermediate	Mesophytic	Antirheumatic herbs| Restoratives	Tonifies qi and blood| strengthens the stomach and aids digestion| dispels wind and relieves pain| strengthens tendons and bones.				��	[1][2][3]
Arachis hypogaea L.	Leguminosae	Herb	Heliophilic	Mesophytic	Hemostatic herbs	Mature seeds: Strengthens the spleen and stomach| moistens the lungs and resolves phlegm. Stems and leaves: Clears heat| removes toxin| calms the mind and lowers blood pressure. Peel: Resolves phlegm and relieves cough| lowers blood pressure. Seed coat: Cools blood and stops bleeding| dissipates blood stasis. Seed oil: Moisturizes| lubricates the intestines| and removes stagnation. Roots: Dispels…	��				[1][3]
Wisteria sinensis (Sims) DC.	Leguminosae	Vine	Heliophilic	Mesophytic	Anthelmintics	Stems or stem bark: Promotes diuresis; relieves numbness; kills insects. Roots: Dispels wind and dampness; relaxes tendons and activates meridians. Seeds: Invigorates blood circulation; unclogs the meridians; detoxifies; and repels insects.		��	��	��	[1][3]
Rhynchosia volubilis Lour.	Leguminosae	Vine	Intermediate	Mesophytic	Herbs for relieving food retention	Stem and leaf: dispel wind and dampness; Promote blood circulation; Detoxification. Root: promoting blood circulation and relieving pain; Detoxification; Eliminate accumulation.	��	��			[1][3]
Senegalia catechu (L. f.) P. J. H. Hurter & Mabb.	Leguminosae	Tree	Heliophilic	Mesophytic	Herbs for activating blood circulation to dissipate blood stasis	Promote blood circulation and relieve pain| stop bleeding and promote muscle growth| reduce dampness and sores| clear the lungs and resolve phlegm.	��	��			[1][2][3]
Falcataria falcata (L.) Greuter & R. Rankin	Leguminosae	Tree	Heliophilic	Mesophytic	Astringent herbs	Astringent intestines stop diarrhea| promote muscle growth| and stop bleeding.					[1][3]
Cullen corylifolium (Linnaeus) Medikus	Leguminosae	Herb	Heliophilic	Mesophytic	Restoratives	Warming the kidneys and promoting yang| regulating qi and relieving asthma| warming the spleen and stopping diarrhea; External use for dispelling wind and removing spots.	��		��		[1][2][3]
Derris elliptica (Roxb.) Benth.	Leguminosae	Shrub	Heliophilic	Mesophytic	Herbs for relieving toxicity| killing parasitess and relieving itching	Insecticide and itching relief				��	[1][10]
Derris trifoliata Lour.	Leguminosae	Shrub	Heliophilic	Mesophytic	Herbs for relieving toxicity| killing parasitess and relieving itching	Relieve blood stasis and pain| kill insects and relieve itching.		��	��	��	[1][3]
Caragana sinica (Buc'hoz) Rehd.	Leguminosae	Shrub	Heliophilic	Xerophytic	Herbs for resolving phlegm and relieving cough and asthma	Flower: Tonifies the spleen and kidneys| harmonizes blood| expels wind| and removes toxin. Root or root bark: Tonifies the lungs| strengthens the spleen| promotes blood circulation| and expels wind.	��	��			[1][3]
Angelica decursiva (Miquel) Franchet & Savatier	Umbelliferae	Herb	Heliophilic	Mesophytic	Herbs for resolving phlegm and relieving cough and asthma	Reduce qi and phlegm| dispel wind and clear heat.		��			[1][2][3]
Angelica dahurica (Fisch. ex Hoffm.) Benth. et Hook. f. ex Franch. e	Umbelliferae	Herb	Heliophilic	Mesophytic	Herbs for relieving exterior syndrome	Relieve exterior and dispel cold| dispel wind and relieve pain| promote nasal opening| dry dampness and stop belts| reduce swelling and discharge pus.	��	��			[1][2][3]
Peucedanum dissolutum (Diels) Wolff	Umbelliferae	Herb	Intermediate	Mesophytic	Herbs for resolving phlegm and relieving cough and asthma	Reduce qi and phlegm| dispel wind and clear heat.		��			[1]
Peucedanum praeruptorum Dunn	Umbelliferae	Herb	Intermediate	Mesophytic	Herbs for resolving phlegm and relieving cough and asthma	Reduce qi and phlegm| dispel wind and clear heat.		��	��		[1][2][3]
Centella asiatica (L.) Urban	Umbelliferae	Herb	Shade-tolerant	Hygrophilous	Herbs for promoting diuresis and eliminating dampness	Clears heat| promotes diuresis; removes toxin| and reduces swelling.	��	��	��		[1][2][3]
Coriandrum sativum L.	Umbelliferae	Herb	Intermediate	Mesophytic	Herbs for relieving exterior syndrome	Carrying roots and whole plants: It can penetrate rashes| reduce appetite and stimulate appetite| relieve pain and detoxify. Stem stem: wide| medium| and healthy for the stomach; A rash. Fruit: Nourish the stomach and reduce accumulation; Regulating qi and relieving pain; Relieve rashes and detoxify.	��	��			[1][3]
Eryngium foetidum L.	Umbelliferae	Herb	Shade-tolerant	Mesophytic	Herbs for relieving exterior syndrome	Publish cough suppressants; Clearing rashes and detoxifying; Regulating qi and relieving pain; Diuretic and anti-inflammatory.	��	��			[1][3]
Ostericum citriodorum (Hance) Yuan et Shan	Umbelliferae	Herb	Intermediate	Mesophytic	Herbs for activating blood circulation to dissipate blood stasis	Dispels wind and heat; eliminates phlegm and relieves cough; reduces swelling and relieves pain.		��			[1][3]
Cryptotaenia japonica Hassk.	Umbelliferae	Herb	Intermediate	Mesophytic	Herbs for activating blood circulation to dissipate blood stasis	Stems and leaves: Dispels wind and relieves cough; promotes dampness and detoxification; resolves blood stasis and relieves pain. Fruit: Dispels stagnation and regulates Qi. Root: Dispels cold and relieves cough; resolves phlegm and relieves pain; promotes blood circulation and relieves pain.	��	��			[1][3]
Foeniculum vulgare Mill.	Umbelliferae	Herb	Heliophilic	Mesophytic	Herbs for warming the interior| Herbs for regulating qi	Disperses cold| relieves pain| regulates qi| and harmonizes the stomach	��	��	��		[1][2][3]
Saposhnikovia divaricata (Turcz.) Schischk.	Umbelliferae	Herb	Heliophilic	Mesophytic	Herbs for relieving exterior syndrome	Dispels wind and relieves exterior symptoms| overcomes dampness and relieves pain| and relieves spasms.		��			[1][2][3]
Oenanthe javanica (Bl.) DC.	Umbelliferae	Herb	Heliophilic	Hygrophilous	Herbs for heat clearing	Whole herb: Clears heat| removes toxin; promotes urination; stops bleeding; lowers blood pressure.	��	��			[1][3]
Apium graveolens L.	Umbelliferae	Herb	Intermediate	Mesophytic	Herbs for calming the liver and sopping endogenous wind	Calms the liver| clears heat| dispels wind| promotes diuresis| stops bleeding| and detoxifies.	��	��			[1][3]
Daucus carota var. sativa Hoffm.	Umbelliferae	Herb	Heliophilic	Mesophytic	Herbs for relieving food retention	Root: Strengthens the spleen and harmonizes the middle; nourishes the liver and improves eyesight; resolves phlegm and relieves cough; Clears heat| removes toxin. Basal leaves: Regulates Qi and relieves pain; promotes diuresis. Fruit: dries dampness and dispels cold; promotes diuresis and kills insects.	��				[1][3]
Daucus carota L.	Umbelliferae	Herb	Heliophilic	Mesophytic	Anthelmintics	Kills insects and eliminates stagnation.	��				[1][2][3]
Hydrocotyle sibthorpioides Lam.	Umbelliferae	Herb	Shade-tolerant	Hygrophilous	Herbs for promoting diuresis and eliminating dampness	Clears heat and eliminates dampness; detoxifies and reduces swelling.	��	��	��		[1][3]
Cnidium monnieri (L.) Cuss.	Umbelliferae	Herb	Intermediate	Mesophytic	Herbs for relieving toxicity| killing parasitess and relieving itching	Dries dampness and dispels wind| kills insects and relieves itching| warms the kidneys and strengthens yang.	��	��	��		[1][2][3]
Mimosa pudica L.	Leguminosae	Herb	Heliophilic	Mesophytic	Tranquilizers	Clears heat and promotes diuresis| resolves phlegm and relieves cough| calms the mind and relieves pain.			��	��	[1][3][4][5]
Archidendron clypearia (Jack) I. C. Nielsen	Leguminosae	Tree	Heliophilic	Mesophytic	Herbs for heat clearing	Clears heat| removes toxin| cools blood and reduces swelling| and stops diarrhea.	��		��		[1][3][4]
Archidendron lucidum (Benth) I. C. Nielsen	Leguminosae	Tree	Heliophilic	Mesophytic	Herbs for heat clearing	Dispels wind and reduces swelling; cools blood and detoxifies; astringes and promotes tissue regeneration.				��	[1][3]
Hypericum monogynum L.	Guttiferae	Shrub	Heliophilic	Mesophytic	Herbs for heat clearing	Whole plant: Clears heat| removes toxin; disperses blood stasis and relieves pain; dispels rheumatism. Fruit: Moistens the lungs and relieves cough.		��	��		[1][3]
Hypericum japonicum Thunb. ex Murray	Guttiferae	Herb	Heliophilic	Mesophytic	Herbs for promoting diuresis and eliminating dampness	Clears heat and dampness; disperses blood stasis and detoxifies.	��	��			[1][3][4]
Hypericum sampsonii Hance	Guttiferae	Herb	Intermediate	Mesophytic	Herbs for heat clearing	Cools blood and stops bleeding; Clears heat| removes toxin.	��	��			[1][3][4]
Allium tuberosum Rottler ex Sprengle	Liliaceae	Herb	Heliophilic	Mesophytic	Restoratives	Warms the liver and kidneys| strengthens yang and consolidates essence.	��				[1][2][3]
Allium macrostemon Bunge	Liliaceae	Herb	Heliophilic	Mesophytic	Herbs for relieving food retention	Unblocks yang| disperses nodules| moves qi| and relieves stagnation.	��				[1][2][3]
Allium sativum L.	Liliaceae	Herb	Heliophilic	Mesophytic	Herbs for relieving toxicity| killing parasitess and relieving itching	Detoxifies and reduces swelling| kills parasites| and stops diarrhea.	��	��			[1][2][3]
Asparagus densiflorus (Kunth) Jessop	Liliaceae	Shrub	Intermediate	Xerophytic	Restoratives	Nourishes yin| moistens dryness| and clears heat and relieves cough.	��				[1][10]
Asparagus setaceus (Kunth) Jessop	Liliaceae	Shrub	Intermediate	Mesophytic	Herbs for resolving phlegm and relieving cough and asthma	Moistens the lungs and relieves cough; cools blood and relieves stranguria.			��		[1][3][10]
Asparagus filicinus D. Don	Liliaceae	Herb	Shade-tolerant	Mesophytic	Herbs for resolving phlegm and relieving cough and asthma	Moistens the lungs and relieves cough; kills parasites and relieves itching.	��				[1][3]
Chlorophytum comosum (Thunb.) Baker	Liliaceae	Herb	Intermediate	Mesophytic	Herbs for resolving phlegm and relieving cough and asthma	Resolves phlegm and relieves cough; disperses blood stasis and reduces swelling; Clears heat| removes toxin.			��		[1][3][10]
Chlorophytum capense var. Variegatum Hort	Liliaceae	Herb	Intermediate	Mesophytic	Herbs for resolving phlegm and relieving cough and asthma	Clear heat and detoxify| relieve cough and phlegm| promote blood circulation and remove blood stasis.			��		[7][10]
Dianella ensifolia (L.) Redout��	Liliaceae	Herb	Intermediate	Mesophytic	Herbs for heat clearing	Detoxification and swelling reduction; Relieve blood stasis and relieve pain.			��	��	[1][3]
Disporum uniflorum Baker ex S. Moore	Liliaceae	Herb	Heliophilic	Mesophytic	Herbs for resolving phlegm and relieving cough and asthma	Moisten the lungs and relieve cough; Strengthening the spleen and promoting digestion; Relax muscles and activate collaterals; clearing away heat and toxic material.					[1][3]
Hemerocallis fulva (L.) L.	Liliaceae	Herb	Intermediate	Mesophytic	Herbs for promoting diuresis and eliminating dampness	Diuretic and anti-inflammatory.	��	��		��	[1][3][4]
Lilium brownii var. viridulum Baker	Liliaceae	Herb	Intermediate	Mesophytic	Restoratives	Nourishes yin| moistens the lungs| clears the mind| and calms the spirit	��	��	��		[1][2][3]
Lilium brownii F. E. Brown ex Miellez	Liliaceae	Herb	Heliophilic	Mesophytic	Herbs for resolving phlegm and relieving cough and asthma	Nourish yin and moisten lungs| clear the heart and calm the mind.		��	��		[1][2][3]
Lilium pumilum DC.	Liliaceae	Herb	Intermediate	Mesophytic	Restoratives	Nourish yin and moisten lungs| clear the heart and calm the mind.		��			[1][2][3]
Tulipa gesneriana L.	Liliaceae	Herb	Heliophilic	Mesophytic	Herbs for promoting diuresis and eliminating dampness	Eliminate dampness and purify filth.		��			[1][3][10]
Liriope platyphylla F. T. Wang & Tang	Liliaceae	Herb	Intermediate	Mesophytic	Restoratives	Nourishes yin| promotes fluid production| moistens the lungs| and clears the heart to calm the mind.		��			[1][2][3]
Liriope spicata (Thunb.) Lour.	Liliaceae	Herb	Heliophilic	Mesophytic	Restoratives	Nourishes yin| promotes fluid production| moistens the lungs| and clears the heart to calm the mind.					[1][2][3]
Liriope muscari (Decaisne) L. H. Bailey	Liliaceae	Herb	Intermediate	Mesophytic	Restoratives	Nourishes yin| promotes fluid production| moistens the lungs| and clears the heart to calm the mind.					[1][2][3]
Ophiopogon japonicus (L. f.) Ker-Gawl.	Liliaceae	Herb	Heliophilic	Mesophytic	Restoratives	Nourishes yin| promotes fluid production| moistens the lungs| and clears the heart to calm the mind.	��				[1][2][3]
Ophiopogon platyphyllus Merr. et Chun	Liliaceae	Herb	Shade-tolerant	Mesophytic	Restoratives	Nourishes yin| promotes fluid production| moistens the lungs| and clears the heart to calm the mind.					[1][2][3]
Ophiopogon reversus C. C. Huang	Liliaceae	Herb	Shade-tolerant	Mesophytic	Restoratives	Nourishes yin| promotes fluid production| moistens the lungs| and clears the heart.					[1][2][3]
Polygonatum cyrtonema Hua	Liliaceae	Herb	Shade-tolerant	Mesophytic	Restoratives	Tonifies qi and yin| strengthens the spleen| moistens the lungs| and benefits the kidneys.	��				[1][2][3]
Polygonatum sibiricum Delar. ex Redoute	Liliaceae	Herb	Intermediate	Mesophytic	Restoratives	Tonifies qi| nourishes yin| strengthens the spleen| moistens the lungs| and benefits the kidneys	��				[1][2][3]
Polygonatum odoratum (Mill.) Druce	Liliaceae	Herb	Shade-tolerant	Mesophytic	Restoratives	Nourishes yin| moistens dryness| generates fluids| and quenches thirst.	��				[1][2][3]
Polygonatum humile Fisch. ex Maxim.	Liliaceae	Herb	Shade-tolerant	Mesophytic	Restoratives	Nourish yin and moisten dryness| generate fluids and quench thirst.					[1][2][3]
Reineckea carnea (Andrews) Kunth	Liliaceae	Herb	Shade-tolerant	Mesophytic	Herbs for resolving phlegm and relieving cough and asthma	Clears the lungs| relieves cough; cools the blood| stops bleeding; clears toxins| and relieves sore throat.					[1][3][10]
Sansevieria trifasciata Prain	Agavaceae	Herb	Intermediate	Xerophytic	Herbs for heat clearing	Leaf: Clears heat| removes toxin| invigorates blood circulation| and reduces swelling. Rhizome: Relieves wind-dampness| promotes meridian flow| invigorates blood circulation| and reduces swelling.			��		[1][3]
Sansevieria trifasciata var. laurentii (De Wildem.) N. E. Brown	Agavaceae	Herb	Intermediate	Xerophytic	Herbs for heat clearing	Leaf: Clears heat| removes toxin| invigorates blood circulation| and reduces swelling. Rhizome: Relieves wind-dampness| promotes meridian flow| invigorates blood circulation| and reduces swelling.			��		[1][3][10]
Hosta plantaginea (Lam.) Aschers.	Liliaceae	Herb	Shade-tolerant	Mesophytic	Herbs for heat clearing	Clears heat and removes toxin.		��	��	��	[1][3][10]
Hosta albomarginata (Hook.) Ohwi	Liliaceae	Herb	Shade-tolerant	Mesophytic	Restoratives	Cools the blood| stops bleeding| clears heat| and removes toxin.		��	��		[1][3]
Aspidistra elatior Bulme	Liliaceae	Herb	Intermediate	Mesophytic	Herbs for activating blood circulation to dissipate blood stasis	Promote blood circulation and relieve pain; Clearing the lungs and relieving cough; Diuretic and gonococcal.					[1][3]
Aspidistra minutiflora Stapf	Liliaceae	Herb	Intermediate	Mesophytic	Herbs for activating blood circulation to dissipate blood stasis	Clearing heat| relieving cough| and continuing to heal bones.			��		[1][10]
Smilax riparia A. DC.	Liliaceae	Vine	Heliophilic	Mesophytic	Antirheumatic herbs	Dispelling wind and dampness; Connect meridians; Dispelling phlegm and relieving cough.	��				[1][3]
Smilax china L.	Liliaceae	Vine	Intermediate	Mesophytic	Antirheumatic herbs	Remove dampness and turbidity| dispel wind and rheumatism| detoxify and disperse blood stasis.					[1][2][3]
Smilax lanceifolia Roxb.	Liliaceae	Shrub	Intermediate	Mesophytic	Herbs for activating blood circulation to dissipate blood stasis	Detoxification| dehumidification| and joint facilitation.					[1][2][3]
Aletris capitata Wang et Tang	Liliaceae	Herb	Intermediate	Xerophytic	Purgatives	Laxative| clears liver heat| kills parasites| and treats skin disorders					[2][10]
Aloe vera (L.) Burm. f.	Liliaceae	Herb	Intermediate	Xerophytic	Purgatives	Laxative| clears liver heat| kills parasites| and treats skin disorders	��				[1][2][3]
Aloe ferox Mill.	Liliaceae	Herb	Heliophilic	Xerophytic	Purgatives	Laxative| clears liver heat| kills parasites| and treats skin disorders	��				[1][2][3]
Aloe arborescens Mill.	Liliaceae	Herb	Intermediate	Xerophytic	Purgatives	Laxative| clears liver heat| kills parasites| and treats skin disorders	��				[1][2][10]
Aioe saponaria	Liliaceae	Herb	Heliophilic	Xerophytic	Purgatives	Laxative| clears liver heat| kills parasites| and treats skin disorders					[2][10]
Rohdea japonica (Thunb.) Roth	Liliaceae	Herb	Intermediate	Mesophytic	Herbs for heat clearing	Roots and rhizomes: Clearing heat and detoxifying| strengthening the heart and diuresis; Cooling blood to stop bleeding. Flower: Relieve blood stasis and relieve pain; Nourish the kidneys. Ye: Clearing heat and detoxifying| strengthening the heart and diuresis| cooling blood and stopping bleeding.			��	��	[1][3][10]
Cordyline fruticosa (Linn) A. Chevalier	Agavaceae	Shrub	Intermediate	Mesophytic	Herbs for activating blood circulation to dissipate blood stasis	Leaf or root: Cools the blood| stops bleeding; disperses blood stasis| and relieves pain. Flower: Clears heat| resolves phlegm; cools the blood| and stops bleeding.			��		[1][3]
Cordyline?stricta?Endl.	Agavaceae	Shrub	Heliophilic	Mesophytic	Herbs for activating blood circulation to dissipate blood stasis	Disperses blood stasis| eliminates swelling; cools the blood| and stops bleeding.					[1][3]
Dracaena?cambodiana?Pierre ex Gagnep.	Agavaceae	Tree	Heliophilic	Mesophytic	Herbs for activating blood circulation to dissipate blood stasis	Disperses blood stasis| stops bleeding; relieves cough| and alleviates asthma.					[1][3]
Paris?polyphylla?Smith	Liliaceae	Herb	Intermediate	Mesophytic	Herbs for heat clearing	Clears heat| removes toxin| reduces swelling and relieves pain.		��		��	[1][7][10]
Liquidambar?formosana?Hance	Hamamelidaceae	Tree	Heliophilic	Mesophytic	Antirheumatic herbs| Herbs for activating blood circulation to dissipate blood stasis	Promotes blood circulation and relieves pain| detoxifies and promotes tissue regeneration| cools blood and stops bleeding.			��		[1][2][3]
Altingia chinensis (Champ.) Oliver ex Hance	Hamamelidaceae	Tree	Heliophilic	Mesophytic	Antirheumatic herbs	Relieves rheumatism; unclogs the meridians.					[1][3]
Loropetalum?chinense?var.?rubrum?Yieh	Hamamelidaceae	Shrub	Intermediate	Mesophytic	Hemostatic herbs	Flowers: Clears heat and relieves cough| astringes and stops bleeding. Roots: Stops bleeding| promotes blood circulation| astringes and strengthens. Leaves: Astringes and stops bleeding| Clears heat| removes toxin.					[1][3]
Semiliquidambar?cathayensis?Chang	Hamamelidaceae	Tree	Heliophilic	Mesophytic	Antirheumatic herbs	Roots: Dispels wind and relieves pain| removes dampness| and unclogs the meridians. Leaves: Dispels wind and dampness; unclogs the meridians and relieves pain; stops bleeding.					[1][3]
Buddleja?lindleyana?Fort.	Buddlejaceae	Shrub	Heliophilic	Mesophytic	Herbs for heat clearing	Stems and leaves: dispel wind and detoxify| deworming| and dissolve bones. Flower: expectorant; Malaria control; Detoxification. Root: Promote blood circulation and remove blood stasis| eliminate accumulation and detoxify.				��	[1][3][5]
Gelsemium?elegans?(Gardn. et Champ.) Benth.	Loganiaceae	Vine	Heliophilic	Mesophytic	Antirheumatic herbs	Attack and expel toxins| disperse blood stasis and relieve pain| kill insects and relieve itching				��	[1][7][5]
Strychnos?umbellata?(Loureiro) Merrill	Loganiaceae	Vine	Intermediate	Mesophytic	Antirheumatic herbs	Dispelling wind and dampness; Promote diuresis and reduce swelling.				��	[1][3][10]
Strychnos nux-vomica L.	Loganiaceae	Tree	Heliophilic	Mesophytic	Herbs for activating blood circulation to dissipate blood stasis	Tongluo relieves pain| disperses nodules and reduces swelling.				��	[1][2][3][5]
Melastoma?malabathricum?Linnaeus	Melastomataceae?	Shrub	Heliophilic	Mesophytic	Hemostatic herbs	Relieve dampness and stagnation| promote blood circulation and stop bleeding| clear heat and detoxify.			��		[1][3][4]
Melastoma dodecandrum Lour.	Melastomataceae?	Shrub	Intermediate	Mesophytic	Herbs for activating blood circulation to dissipate blood stasis	Above ground part: clearing heat and detoxifying; Promote blood circulation and stop bleeding. Fruit: Tonifying the kidneys and nourishing the blood; Hemostasis and fetal safety. Root: promoting blood circulation; Hemostasis; Lishi; Detoxification.					[1][3]
Melastoma sanguineum Sims.	Melastomataceae	Shrub	Intermediate	Mesophytic	Hemostatic herbs	Leaf or whole plant: detoxification and pain relief; Generate muscle to stop bleeding. Root: Relieve food and stop diarrhea; Reduce swelling and stop bleeding.			��		[1][3]
Tibouchina?semidecandra?(Mart. et Schrank ex DC.) Cogn.	Melastomataceae?	Shrub	Heliophilic	Mesophytic	Herbs for heat clearing	Clearing heat and detoxifying| nourishing the liver and improving eyesight					[1][3]
Phyllagathis?cavaleriei?(L��vl. et Van.) Guillaum.	Melastomataceae	Herb	Shade-tolerant	Mesophytic	Herbs for heat clearing	Whole plant or root: clearing heat and cooling blood; Moisturizing. Ye: Detoxify and heal sores.					[1][3]
Osbeckia?chinensis?L. ex Walp.	Melastomataceae	Shrub	Heliophilic	Mesophytic	Herbs for resolving phlegm and relieving cough and asthma	Resolving phlegm and eliminating dampness; Removing blood stasis and stopping bleeding; Detoxification and swelling reduction.					[1][3]
Memecylon ligustrifolium Champ.	Melastomataceae	Shrub	Shade-tolerant	Mesophytic	Herbs for activating blood circulation to dissipate blood stasis	Promote blood circulation and relieve pain.			��		[1][3]
Alisma?plantago-aquatica?L.	Alismataceae?	Herb	Intermediate	Aquatic	Herbs for promoting diuresis and eliminating dampness	Promotes urination| drains dampness| clears heat| transforms turbidity| and lowers lipids.					[1][2][3]
Typha angustifolia L.	Typhaceae	Herb	Heliophilic	Aquatic	Hemostatic herbs	Stops bleeding| resolves blood stasis| and promotes urination to relieve stranguria.	��				[1][2][3]
Typha orientalis Presl	Typhaceae	Herb	Intermediate	Hygrophilous	Hemostatic herbs	Stops bleeding| resolves blood stasis| and promotes urination to relieve stranguria.	��				[1][2][3]
Saururus?chinensis?(Lour.) Baill.	Saururaceae	Herb	Shade-tolerant	Hygrophilous	Herbs for heat clearing	Promotes diuresis| reduces swelling| clears heat| and removes toxin.		��	��		[1][2][3]
Spirodela?polyrhiza?(Linnaeus) Schleiden	Lemnaceae	Herb	Intermediate	Aquatic	Herbs for relieving exterior syndrome	Disperses wind-heat| promotes rash expression| and induces diuresis.					[1][2][3]
Lemna?minor?L.	Lemnaceae	Herb	Intermediate	Aquatic	Herbs for relieving exterior syndrome	Disperses wind-heat| promotes rash expression| and induces diuresis.			��		[1][2][3]
Pistia?stratiotes?L.	Araceae?	Herb	Intermediate	Aquatic	Herbs for relieving exterior syndrome	Expels wind| promotes rash expression; induces diuresis| eliminates dampness; cools and invigorates blood.					[1][3]
Acorus?calamus?L.	Araceae?	Herb	Shade-tolerant	Aquatic	Herbs for inducing resuscitation	Warms the middle| reduces inflammation| and relieves pain.		��	��		[1][2]
Sagittaria trifolia subsp. leucopetala (Miq.) Q. F. Wang F. Wang	Alismataceae	Herb	Heliophilic	Aquatic	Herbs for heat clearing	Invigorates blood| cools blood| clears heat| and removes toxin.					[1][3]
Equisetum?hyemale?L.	Equisetaceae	Herb	Intermediate	Hygrophilous	Herbs for relieving exterior syndrome	Disperse wind and heat| fade eyes and fog	��				[1][2]
Symplocos chinensis (Lour.) Druce	Symplocaceae	Shrub	Heliophilic	Mesophytic	Herbs for relieving exterior syndrome| Herbs for causing vomiting	Ye: Clearing heat and dampness| detoxifying| stopping bleeding and promoting muscle growth. Fruit: Clearing heat and detoxifying. Root: Clearing heat and detoxifying| resolving phlegm and stopping malaria| unblocking collaterals and relieving pain.					[1][3]
Asarum?forbesii?Maxim.	Aristolochiaceae	Herb	Shade-tolerant	Mesophytic	Herbs for relieving exterior syndrome| Antirheumatic herbs	Dispelling wind and dispelling cold; Eliminate phlegm and promote diuresis; Promote blood circulation| relieve pain| and detoxify.					[1][3]
Allium?fistulosum?L.	Liliaceae	Herb	Intermediate	Mesophytic	Herbs for relieving exterior syndrome	Bulb: published; Tongyang; Detoxification; Insecticide. Xugen: dispelling wind and dispelling cold; Detoxification; Relieve blood stasis. Flowers: dispel cold and promote yang. Seed: Warm Kidney; Mingmu; Detoxification. Juice extracted from the stem or whole plant: disperses blood stasis and stops bleeding; Tongqiao; Deworming; Detoxification. Ye: Sweat to relieve the surface| detoxify and disper…					[1][3]
Osmanthus heterophyllus (G. Don) P. S. Green	Oleaceae	Shrub	Intermediate	Mesophytic	Herbs for relieving exterior syndrome	Tonifying liver and kidney; Strong waist and knees; Eliminate sores and toxins.					[1][3]
Salix?babylonica?L.	Salicaceae?	Tree	Heliophilic	Hygrophilous	Herbs for relieving exterior syndrome| Antirheumatic herbs	Dispelling wind| diuresis| relieving pain| and reducing swelling.					[1][4]
Oreocnide?frutescens?(Thunb.) Miq.	Urticaceae	Tree	Shade-tolerant	Mesophytic	Herbs for relieving exterior syndrome	clearing away heat and toxic material; Promote qi and blood circulation; Transparent rash					[1][3]
Tamarix?chinensis?Lour.	Tamaricaceae	Tree	Heliophilic	Xerophytic	Herbs for relieving exterior syndrome	Relieve wind| relieve symptoms| and promote rash.					[1][2]
Hedychium?coronarium?Koen.	Zingiberaceae?	Herb	Intermediate	Mesophytic	Herbs for relieving exterior syndrome	Root and stem: dispel wind and dispel cold; Warm the meridians to relieve pain. Fruit: Warm and dispersing cold; relieve pain.		��	��		[1][3]
Kyllinga?polyphylla?Kunth	Cyperaceae	Herb	Intermediate	Hygrophilous	Herbs for relieving exterior syndrome	Relieve wind and detoxify| clear heat and dampness| promote blood circulation and detoxify					[1][10]
Chrysanthemum morifolium Ramat.	Compositae	Herb	Heliophilic	Mesophytic	Herbs for relieving exterior syndrome	Expels wind| clears heat| calms the liver| and improves eyesight	��	��	��		[1][2]
Triumfetta?rhomboidea?Jacq.	Tiliaceae	Shrub	Intermediate	Mesophytic	Herbs for relieving exterior syndrome	Root or whole plant: clearing heat and dampness; Tonglin fossil.					[1][3]
Celtis?sinensis?Pers.	Ulmaceae	Tree	Intermediate	Mesophytic	Herbs for relieving exterior syndrome	Bark: dispelling wind and penetrating rashes; Consume and dissolve stagnation. Root bark: dispelling wind and penetrating rash; Consume and stop diarrhea. Mature fruits: clear heat and invigorate the throat. Leaves: clearing heat; Cold blood; Detoxification.					[1][3]
Chenopodium?ficifolium?Smith	Chenopodiaceae	Herb	Intermediate	Mesophytic	Herbs for relieving exterior syndrome	Whole plant: Relieve wind and heat; Detoxification and dehumidification; Insecticide. Seed: insecticidal.					[1][3]
Selaginella?doederleinii?Hieron.	Selaginellaceae?	Herb	Shade-tolerant	Mesophytic	Herbs for heat clearing	Clearing heat and detoxifying| dispelling wind and dampness| anti-tumor					[1][4]
Isatis tinctoria Linnaeus	Cruciferae	Herb	Heliophilic	Mesophytic	Herbs for heat clearing	Root: Clearing heat| detoxifying| cooling blood| and promoting digestion. Ye: Clearing heat and detoxifying| cooling blood and eliminating spots.					[1][3]
Houttuynia?cordata?Thunb.	Saururaceae	Herb	Shade-tolerant	Hygrophilous	Herbs for heat clearing	Clears heat| removes toxin| drains pus| removes toxin| and promotes urination to relieve stranguria	��				[1][2]
Cephalotaxus?fortunei?Hooker	Cephalotaxaceae	Tree	Shade-tolerant	Mesophytic	Herbs for heat clearing	Branch and leaf: Anticancer. Root: Anticancer| invigorates blood circulation| relieves pain. Seed: Expels parasites| resolves food accumulation| moistens the lungs| and relieves cough.				��	[1][3]
Hydnocarpus?anthelminthicus?Pierre	Flacourtiaceae	Tree	Intermediate	Mesophytic	Herbs for heat clearing	Mature seeds: dispel wind and dampness; Attacking poison and killing insects. Seed oil: dispelling wind and dampness; Attack on poison; Insecticide.				��	[1][3]
Humulus?scandens?(Lour.) Merr.	Moraceae	Herb	Heliophilic	Mesophytic	Herbs for heat clearing	Clearing heat and detoxifying| reducing fever and steaming| diuresis and promoting diuresis.					[1][4]
Berberis?sargentiana?Schneid.	Berberidaceae	Shrub	Heliophilic	Mesophytic	Herbs for heat clearing	Clear heat and dry dampness; Clearing fire and detoxifying					[1][2]
Dysosma?versipellis?(Hance) M. Cheng ex Ying	Berberidaceae	Herb	Shade-tolerant	Mesophytic	Herbs for heat clearing	Roots and rhizomes: resolving phlegm and dispersing nodules; Relieve blood stasis and relieve pain; clearing away heat and toxic material. Leaves: Clearing heat and detoxifying; Cough and asthma relief					[1][3][10]
Tectaria?decurrens?(Presl) Cop.	Aspidiaceae	Fern	Shade-tolerant	Mesophytic	Herbs for heat clearing	Clears heat and removes toxin.					[1][10]
Tectaria?harlandii?(Hooker) C. M. Kuo	Aspidiaceae	Fern	Shade-tolerant	Mesophytic	Antirheumatic herbs	Tonifying kidney and strengthening bones| promoting blood circulation and relieving pain					[1]
Portulaca?oleracea?L.	Portulacaceae?	Herb	Heliophilic	Xerophytic	Herbs for heat clearing	Dried aerial part: Clears heat| removes toxin| cools the blood| stops bleeding| and alleviates dysentery.	��		��		[1][2]
Portulaca?grandiflora?Hook.	Portulacaceae	Herb	Heliophilic	Xerophytic	Herbs for heat clearing	Clears heat| removes toxin; disperses blood stasis| and stops bleeding.					[1][3]
Aglaonema?modestum?Schott ex Engl.	Araceae?	Herb	Shade-tolerant	Mesophytic	Herbs for heat clearing	Clearing heat and cooling blood; Reduce swelling and remove toxins; relieve pain.			��	��	[1][3][5]
Colocasia?esculenta?(L.) Schott.	Araceae?	Herb	Intermediate	Hygrophilous	Herbs for heat clearing| Restoratives	Petiole: dispelling wind; Lishi; Detoxification; Remove blood stasis.				��	[1][2][5]
Equisetum?ramosissimum?subsp.?debile?(Roxb.ex Vauch.) Hauke	Equisetaceae?	Herb	Intermediate	Hygrophilous	Herbs for heat clearing	Mingmu; Clearing heat; Lishi; Stop bleeding.					[1][3][9]
Sargentodoxa?cuneata?(Oliv.) Rehd. et Wils.	Sargentodoxaceae	Vine	Heliophilic	Mesophytic	Herbs for heat clearing	Clearing heat and detoxifying| promoting blood circulation| and dispelling wind					[1][2]
Dillenia?indica?L.	Dilleniaceae?	Tree	Heliophilic	Mesophytic	Herbs for heat clearing	Convergence; detoxify					[1][3][10]
Pyrrosia piloselloides (Linnaeus) M. G. Price	Polypodiaceae	Fern	Shade-tolerant	Mesophytic	Herbs for heat clearing	Clears heat| removes toxin; reduces swelling| disperses lumps; stops bleeding.					[1][3]
Blechnopsis?orientalis?(L.) C. Presl	Blechnaceae	Herb	Shade-tolerant	Mesophytic	Herbs for heat clearing	Clears heat| removes toxin; invigorates blood circulation| stops bleeding; expels parasites.					[1][4]
Brainea?insignis?(Hook.) J. Sm.	Blechnaceae?	Herb	Heliophilic	Mesophytic	Herbs for heat clearing	clearing away heat and toxic material; Hemostasis; deworming					[1][4]
Woodwardia japonica (L. F.) Sm.	Blechnaceae	Herb	Shade-tolerant	Mesophytic	Herbs for heat clearing	clearing away heat and toxic material; Insecticidal; Hemostasis; Eliminate wind and dampness.					[1][3]
Pteris?semipinnata?L. Sp.	Pteridaceae?	Herb	Shade-tolerant	Mesophytic	Herbs for heat clearing	Clearing heat and promoting dampness; Cooling blood to stop bleeding; Detoxification and swelling reduction			��		[1][4][10]
Billbergia?pyramidalis?(Sims) Lindl.	Bromeliaceae?	Herb	Shade-tolerant	Mesophytic	Herbs for heat clearing	detumescence; Discharge pus					[1][3][10]
Ananas?comosus?(L.) Merr.	Bromeliaceae?	Herb	Heliophilic	Mesophytic	Herbs for heat clearing	Peel: Removes toxin| relieves cough| and alleviates dysentery. Root or leaf: Aids digestion| regulates the stomach; stops diarrhea.		��	��		[1][3]
Narcissus tazetta subsp. chinensis (M.Roem.) Masamura & Yanagih.	Amaryllidaceae?	Herb	Heliophilic	Mesophytic	Herbs for heat clearing| Tranquilizers	Flower: Clear heart and pleasing spirit; Regulating qi and regulating meridians; Detoxification and purification. Bulb: clearing heat and detoxifying; Dissolve nodules and reduce swelling.				��	[1][3][5]
Crinum?asiaticum?var.?sinicum?(Roxb.ex Herb.) Baker	Amaryllidaceae	Herb	Intermediate	Mesophytic	Herbs for heat clearing	Leaves: Clearing heat and detoxifying; Relieve blood stasis and relieve pain. Bulb: clearing heat and detoxifying; Relieve blood stasis and relieve pain. Fruit: Promotes blood circulation and reduces swelling.			��	��	[1][3][5]
Agave?sisalana?Perr. ex Engelm.	Agavaceae	Herb	Heliophilic	Xerophytic	Herbs for heat clearing	Cools the blood| stops bleeding; reduces swelling| and removes toxin.					[1][3]
Scadoxus multiflorus Raf.	Amaryllidaceae?	Herb	Intermediate	Mesophytic	Herbs for heat clearing	reduces swelling| and removes toxin.		��			[1][3][10]
Clivia?miniata?Regel Gartenfl.	Amaryllidaceae	Herb	Intermediate	Mesophytic	Herbs for heat clearing	Clearing heat and detoxifying| reducing swelling and relieving pain					[1]
Zephyranthes?candida?(Lindl.) Herb.	Amaryllidaceae	Herb	Intermediate	Mesophytic	Herbs for heat clearing| Herbs for calming the liver and sopping endogenous wind	Calming the liver and stopping endogenous wind		��			[1][3]
Phragmites?australis?(Cav.) Trin. ex Steud.	Gramineae	Herb	Intermediate	Aquatic	Herbs for heat clearing	Root and stem: Clearing heat and generating fluids; Eliminate annoyance and nausea; diuresis; A rash. Tender seedlings: clearing heat and generating fluids; Let the water flow smoothly. Sheath leaves: generate muscle ulcers; Stop bleeding. Tender stems: clear the lungs and detoxify; Cough and discharge pus. Flower: Relieve diarrhea; Hemostasis; Detoxification. Leaves: Clearing heat and eliminatin…	��				[1][3][10]
Pogonatherum?crinitum?(Thunb.) Kunth	Gramineae	Herb	Heliophilic	Mesophytic	Herbs for heat clearing	Clears heat| removes toxin; acts as a diuretic and reduces swelling.					[1][4]
Setaria?viridis?(L.) Beauv.	Gramineae	Herb	Intermediate	Mesophytic	Herbs for heat clearing	Whole herb: Clears heat and dampness; dispels wind and improves eyesight; detoxifies; kills insects. Seeds: Detoxifies; stops diarrhea; stops malaria.					[1][3]
Neyraudia?reynaudiana?(kunth.) Keng	Gramineae	Herb	Intermediate	Mesophytic	Herbs for heat clearing	Clears heat and dampness; reduces swelling and detoxifies.					[1][3]
Lophatherum?gracile?Brongn.	Gramineae	Herb	Shade-tolerant	Mesophytic	Herbs for heat clearing	Clears heat| alleviates irritability| and promotes urination.	��		��		[1][2]
Schlumbergera?truncata?(Haw.) Moran	Cactaceae	Shrub	Shade-tolerant	Mesophytic	Herbs for heat clearing	Detoxifies and reduces swelling.					[1][3]
Opuntia?dillenii?(Ker Gawl.) Haw.	Cactaceae	Shrub	Heliophilic	Xerophytic	Herbs for heat clearing	Root and stem: promotes qi and blood circulation; cools blood to stop bleeding; removes toxin and reduces swelling.			��		[1][3][10]
Crateva?religiosa?G. Forster	Capparaceae	Tree	Heliophilic	Mesophytic	Herbs for heat clearing	Stems and leaves: Clears heat| removes toxin; strengthens the stomach. Roots or bark: Clears heat| removes toxin; dispels dampness and activates meridians; relieves pain.					[1][3][9]
Anoectochilus?roxburghii?(Wall.) Lindl.	Orchidaceae	Herb	Shade-tolerant	Mesophytic	Herbs for heat clearing	Cools blood| dispels wind; removes dampness| and removes toxin.					[1][3]
Appendicula?cornuta?Bl.	Orchidaceae?	Herb	Shade-tolerant	Mesophytic	Herbs for heat clearing	Clears heat| removes toxin					[1]
Liparis?viridiflora?(Bl.) Lindl.	Orchidaceae?	Herb	Shade-tolerant	Mesophytic	Herbs for heat clearing	Clears heat| removes toxin| clears the lungs| relieves cough| activates blood circulation| and strengthens bones.					[1][10]
Passiflora suberosa Linnaeus	Passifloraceae	Vine	Intermediate	Mesophytic	Antirheumatic herbs	Relieves rheumatism| promotes blood circulation and relieves pain					[1][10]
Maranta?bicolor?Ker	Marantaceae	Herb	Shade-tolerant	Mesophytic	Herbs for heat clearing	Clears heat| removes toxin; disperses stagnation| and reduces swelling.					[1][3]
Stephania?cephalantha?Hayata	Menispermaceae	Vine	Shade-tolerant	Mesophytic	Herbs for heat clearing| Herbs for resolving phlegm and relieving cough and asthma	Clears heat| removes toxin; dispels wind and relieves pain; cools blood and stops bleeding.				��	[1][3][5]
Stephania?hainanensis?Lo et Y. Tsoong	Menispermaceae?	Vine	Intermediate	Mesophytic	Herbs for heat clearing	Relieves pain; reduces swelling and detoxifies.			��		[1][3]
Stephania?japonica?(Thunb.) Miers	Menispermaceae	Vine	Intermediate	Mesophytic	Herbs for heat clearing	Clears heat| removes toxin; dispels wind and relieves pain; promotes diuresis and reduces swelling					[1][3][10]
Stephania?longa?Lour.	Menispermaceae	Vine	Intermediate	Mesophytic	Herbs for heat clearing	Clears heat| removes toxin; promotes dampness and reduces swelling; dispels wind and activates collaterals					[1][3]
Cyclea?barbata?Miers	Menispermaceae	Vine	Intermediate	Mesophytic	Herbs for heat clearing	Clears heat| removes toxin; disperses blood stasis and relieves pain; promotes diuresis and relieves stranguria.					[1][3][10]
Menispermum?dauricum?DC.	Menispermaceae	Vine	Intermediate	Mesophytic	Herbs for heat clearing	Clears heat| removes toxin; dispels wind and relieves pain.					[1][2]
Polygala?chinensis?Linnaeus	Polygalaceae	Herb	Heliophilic	Mesophytic	Herbs for heat clearing	Relieves phlegm; eliminates stagnation; disperses blood stasis; detoxifies.					[1][3]
Polygala?japonica?Houtt.	Polygalaceae	Herb	Heliophilic	Mesophytic	Herbs for heat clearing	Relieves phlegm and relieves cough| promotes blood circulation and reduces swelling| detoxifies and relieves pain					[1][2]
Iresine?herbstii?Hook. f. ex Lindl.	Amaranthaceae	Herb	Heliophilic	Mesophytic	Herbs for heat clearing	Cools blood and stops bleeding; clears heat and promotes dampness; detoxifies					[1][3]
Amaranthus?caudatus?L.	Amaranthaceae?	Herb	Heliophilic	Mesophytic	Herbs for heat clearing	Root: Strengthens the spleen; relieves malnutrition. Seed: Clears heat and penetrates the surface. Leaves: Detoxifies and reduces swelling.					[1][3]
Amaranthus?spinosus?L.	Amaranthaceae	Herb	Intermediate	Mesophytic	Herbs for heat clearing	Cools blood and stops bleeding; clears damp-heat; detoxifies and eliminates carbuncles.					[1][3]
Amaranthus?blitum?Linnaeus	Amaranthaceae?	Herb	Intermediate	Mesophytic	Herbs for heat clearing	Whole plant or root: Clears heat| removes toxin| promotes urination. Seeds: Clears the liver and improves eyesight| promotes urination.					[1][3]
Amaranthus?tricolor?L.	Amaranthaceae?	Herb	Heliophilic	Mesophytic	Herbs for heat clearing	Stems and leaves: Clears heat| removes toxin; promotes bowel movements. Seeds: Clears the liver and improves eyesight; promotes urination. Roots: Clears heat and toxins| disperses blood stasis and relieves pain.					[1][3]
Celosia argentea L.	Amaranthaceae	Herb	Intermediate	Mesophytic	Herbs for heat clearing	Clears the liver and purges fire| improves eyesight and removes cataracts					[1][2]
Alternanthera?philoxeroides?(Mart.) Griseb.	Amaranthaceae?	Herb	Heliophilic	Hygrophilous	Herbs for heat clearing	Clears heat and cools blood| detoxifies| promotes urination			��		[1][3]
Taxodium?distichum?(L.) Rich.	Taxodiaceae	Tree	Heliophilic	Hygrophilous	Herbs for heat clearing	Anti-inflammatory		��	��		[1]
Ohwia?caudata?(Thunberg) H. Ohashi	Leguminosae	Shrub	Intermediate	Mesophytic	Herbs for heat clearing	Clears heat| removes toxin| dispels wind and dampness.					[1][7]
Cajanus?cajan?(L.) Millsp.	Leguminosae	Shrub	Heliophilic	Mesophytic	Herbs for heat clearing| Restoratives	Clears heat| removes toxin| reduces swelling and relieves pain					[1][4]
Senna?occidentalis?(Linnaeus) Link	Leguminosae	Shrub	Heliophilic	Mesophytic	Herbs for heat clearing	Clears the liver and improves eyesight| Clears heat| removes toxin| moistens the intestines and promotes bowel movements				��	[1][4]
Senna?tora?(Linnaeus) Roxburgh	Leguminosae	Herb	Heliophilic	Mesophytic	Herbs for heat clearing	Clears heat and improves eyesight| moistens the intestines and promotes bowel movements.	��				[1][2]
Bauhinia purpurea L.	Leguminosae	Herb	Heliophilic	Mesophytic	Herbs for heat clearing	Roots: Strengthens the spleen| removes dampness| stops bleeding. Bark: Strengthens the spleen and dispels dampness. Leaves: Relieves coughs| resolves phlegm| and promotes bowel movements. Flowers: Clears heat| removes toxin| relieves coughs.					[1][3]
Acacia?confusa?Merr.	Leguminosae	Tree	Heliophilic	Xerophytic	Herbs for heat clearing	Removes dead tissue| promotes flesh regeneration| and heals wounds.		��	��		[1][3][10]
Sophora?flavescens?Alt.	Leguminosae	Herb	Intermediate	Mesophytic	Herbs for heat clearing	Clears heat and dries dampness; kills insects| promotes diuresis.					[1][2]
Tropaeolum?majus?L.	Tropaeolaceae?	Herb	Heliophilic	Mesophytic	Herbs for heat clearing	Clears heat| removes toxin; cools blood and stops bleeding.					[1][3]
Lonicera?japonica?Thunb.	Caprifoliaceae	Vine	Heliophilic	Mesophytic	Herbs for heat clearing	Flower buds or flowers with just opened leaves: Clears heat| removes toxin| dispels wind-heat. Stems and branches: Clears heat| removes toxin| dispels wind and unclogs the meridians.	��	��	��		[1][2]
Lonicera?confusa?(Sweet) DC.	Caprifoliaceae?	Vine	Heliophilic	Mesophytic	Herbs for heat clearing	Clears heat| removes toxin| and disperses wind-heat	��	��			[1][3]
Brucea?javanica?(L.) Merr.	Simaroubaceae?	Shrub	Heliophilic	Mesophytic	Herbs for heat clearing	Clears heat| removes toxin| stops malaria| and stops dysentery.				��	[1][2][3]
Ailanthus?altissima?(Mill.) Swingle	Simaroubaceae?	Tree	Heliophilic	Mesophytic	Herbs for heat clearing| Herbs for relieving toxicity| killing parasitess and relieving itching	Root bark or trunk bark: Clears heat and dries dampness; astringes the intestines; stops bleeding; stops leukorrhea; kills insects. Leaves: Clears heat and dries dampness; kills insects. Fruits: Clears heat and dries dampness; stops dysentery; stops bleeding.					[1][3]
Alkekengi?officinarum?var.?franchetii?(Mast.) R.J.Wang	Solanaceae?	Herb	Heliophilic	Mesophytic	Herbs for heat clearing	Whole plant: Clears heat and toxins; soothes the throat| promotes bowel movements. Fruits with persistent calyx: Clears the lungs and relieves sore throat; resolves phlegm and promotes diuresis. Roots: Clears heat; removes dampness.					[1][3]
Iris?japonica?Thunb.	Iridaceae	Herb	Intermediate	Mesophytic	Herbs for heat clearing	Whole plant: Clears heat| removes toxin| reduces swelling and relieves pain. Rhizome or root: Helps digestion; kills insects; promotes bowel movements; promotes diuresis; promotes blood circulation; relieves pain; and detoxifies.					[1][3]
Iris?tectorum?Maxim.	Iridaceae?	Herb	Intermediate	Mesophytic	Herbs for heat clearing	Leaves or whole plant: Clears heat| removes toxin; dispels wind and dampness; reduces swelling and relieves pain. Rhizome: Dispels stagnation and kills insects; dissolves blood stasis and promotes diuresis; and detoxifies.		��	��	��	[1][3][10]
Belamcanda?chinensis?(L.) Redout��	Iridaceae?	Herb	Heliophilic	Mesophytic	Herbs for heat clearing	Clears heat| removes toxin| eliminates phlegm| and relieves sore throat.			��	��	[1][2][3][10]
Daphniphyllum?calycinum?Benth.	Daphniphyllaceae	Shrub	Intermediate	Mesophytic	Herbs for heat clearing	Clears heat| removes toxin; dispels wind and promotes blood circulation; reduces swelling and relieves pain.				��	[1][3][4]
Hydrangea?macrophylla?(Thunb.) Ser.	Saxifragaceae	Shrub	Shade-tolerant	Mesophytic	Herbs for heat clearing	Antimalarial| clears heat| detoxifies| kills insects.				��	[1][3]
Patrinia scabiosifolia Fisch. ex Trev.	Valerianaceae	Herb	Heliophilic	Mesophytic	Herbs for heat clearing	Clears heat| removes toxin; promotes blood circulation and discharges pus.					[3][10]
Patrinia?villosa?(Thunb.) Juss.	Valerianaceae	Herb	Heliophilic	Mesophytic	Herbs for heat clearing	Clears heat| removes toxin; promotes blood circulation and discharges pus.					[1][3]
Terminalia?chebula?Retz.	Combretaceae?	Tree	Heliophilic	Mesophytic	Herbs for heat clearing| Astringent herbs	Astringes the intestines and relieves diarrhea| astringes the lungs and relieves cough| reduces internal heat and relieves sore throat.	��	��	��		[1][2]
Ceratophyllum?demersum?L.	Ceratophyllaceae?	Herb	Heliophilic	Aquatic	Herbs for heat clearing	Cools blood and stops bleeding; clears heat and promotes diuresis					[1][3]
Cyclosorus?parasiticus?(L.) Farwell.	Thelypteridaceae?	Fern	Shade-tolerant	Mesophytic	Herbs for heat clearing	Dispels wind; removes dampness					[1][3]
Sarcandra?glabra?(Thunb.) Nakai	Chloranthaceae?	Shrub	Shade-tolerant	Mesophytic	Herbs for heat clearing	Clears heat and cools blood| promotes blood circulation and eliminates freckles| dispels wind and dredges meridians		��	��		[1][2]
Selaginella?moellendorffii?Hieron.	Selaginellaceae?	Herb	Shade-tolerant	Mesophytic	Herbs for heat clearing	Stops bleeding| clears heat| promotes diuresis					[1][3][10]
Nauclea?officinalis?(Pirre ex Pitard) Merr.	Rubiaceae	Tree	Heliophilic	Mesophytic	Herbs for heat clearing	Clears heat| removes toxin; reduces swelling and relieves pain.					[1][4]
Hedyotis auricularia L.	Rubiaceae	Herb	Intermediate	Mesophytic	Herbs for heat clearing	Clears heat| removes toxin; cools blood and reduces swelling					[1][3][10]
Scleromitrion verticillatum (L.) R. J. Wang	Rubiaceae?	Herb	Intermediate	Mesophytic	Herbs for heat clearing	Clears heat| removes toxin; reduces swelling and relieves pain.					[1][3][10]
Neolamarckia?cadamba?(Roxb.) Bosser	Rubiaceae	Tree	Heliophilic	Mesophytic	Herbs for heat clearing	Clears heat.					[1][3]
Pellionia?repens?(Lour.) Merr.	Urticaceae?	Herb	Shade-tolerant	Mesophytic	Herbs for heat clearing	Clears heat and promotes diuresis; soothes the mind					[1][3][10]
Pilea?cadierei?Gagnep. et Guill	Urticaceae?	Herb	Shade-tolerant	Mesophytic	Herbs for heat clearing	Clears heat| removes toxin; promotes diuresis					[1][3]
Pilea?microphylla?(L.) Liebm.	Urticaceae	Herb	Shade-tolerant	Mesophytic	Herbs for heat clearing	Clears heat| removes toxin					[1][3]
Pilea?notata?C. H. Wright	Urticaceae?	Herb	Shade-tolerant	Mesophytic	Herbs for heat clearing	Clears heat and promotes diuresis; reduces jaundice; reduces swelling and resolves nodules; strengthens the spleen and harmonizes the stomach					[1][3]
Elatostema?involucratum?Franch. et Sav.	Urticaceae	Herb	Shade-tolerant	Mesophytic	Herbs for heat clearing	Rhizome: promotes blood circulation and relieves pain; Whole herb: Clears heat| removes toxin; dispels wind and dampness; promotes diuresis and reduces swelling; promotes blood circulation and stops pain					[1][3]
Pouzolzia?zeylanica?(L.) Benn.	Urticaceae	Herb	Intermediate	Mesophytic	Herbs for heat clearing	Clears heat| removes toxin; reduces swelling and discharges pus; promotes diuresis and relieves stranguria					[1][3]
Ludwigia?adscendens?(L.) Hara	Onagraceae?	Herb	Heliophilic	Hygrophilous	Herbs for heat clearing	Clears heat; detoxifies; promotes diuresis.					[1][4]
Ludwigia?hyssopifolia?(G. Don) exell.	Onagraceae?	Herb	Heliophilic	Mesophytic	Herbs for heat clearing	Whole plant: Clears heat and dispels phlegm; detoxifies and promotes urination; cools blood and stops bleeding. Root: Relieves asthma and cough; eliminates stagnation; disperses stagnation.					[1][3]
Begonia?palmata?D. Don	Begoniaceae	Herb	Shade-tolerant	Mesophytic	Herbs for heat clearing	Clears heat| removes toxin; disperses blood stasis and reduces swelling.					[1][3]
Begonia cucullata Willd.	Begoniaceae?	Herb	Intermediate	Mesophytic	Herbs for heat clearing	Clears heat| removes toxin.					[1][3]
Clinopodium?polycephalum?(Vaniot) C. Y. Wu et Hsuan ex P. S. Hsu	Lamiaceae?	Herb	Heliophilic	Mesophytic	Herbs for heat clearing	Astringent and hemostatic					[1][2]
Premna?microphylla?Turcz.	Verbenaceae	Shrub	Shade-tolerant	Mesophytic	Herbs for heat clearing	Stems and leaves: clear heat and detoxify; roots: clear heat and detoxify		��			[1][3]
Salvia?plebeia?R. Br.	Lamiaceae	Herb	Heliophilic	Mesophytic	Herbs for heat clearing	Clears heat| removes toxin| cools blood and disperses blood stasis| promotes diuresis and reduces swelling.					[1][3]
Coleus?hybridus?Hort. ex Cobeau	Lamiaceae	Herb	Heliophilic	Mesophytic	Herbs for heat clearing	Clears heat| removes toxin			��		[1][3]
Equisetum?ramosissimum?Desf.	Equisetaceae	Fern	Intermediate	Hygrophilous	Herbs for heat clearing	Clears heat| improves eyesight| stops bleeding| promotes urination					[1][3]
Commelina?communis?L.	Commelinaceae	Herb	Intermediate	Mesophytic	Herbs for heat clearing	Clears heat and relieves fire| detoxifies| promotes diuresis and reduces swelling			��		[1][2][3]
Spatholirion?longifolium?(Gagnep.) Dunn	Commelinaceae?	Herb	Intermediate	Mesophytic	Herbs for heat clearing	Harmonizes Qi and blood| relieves pain					[1][3]
Adiantum?capillus-veneris?L.	Adiantaceae	Fern	Shade-tolerant	Hygrophilous	Herbs for heat clearing	Clears heat| removes toxin| promotes diuresis| and facilitates urination promotes urination to relieve stranguria.			��		[1][3][9]
Adiantum?flabellulatum?L.	Adiantaceae	Fern	Intermediate	Hygrophilous	Herbs for heat clearing	Clears heat and dampness| detoxifies and resolves stagnation.			��		[1][3][9]
Utricularia?bifida?L.	Lentibulariaceae	Herb	Shade-tolerant	Hygrophilous	Herbs for heat clearing	Clears heat| removes toxin| reduces swelling and relieves pain					[1][10]
Ficus altissima Blume	Moraceae	Tree	Heliophilic	Mesophytic	Herbs for heat clearing	Clears heat| removes toxin| promotes blood circulation and stops dysentery			��		[1][10]
Viola davidii Franch.	Violaceae	Herb	Shade-tolerant	Mesophytic	Herbs for heat clearing	Clears heat| removes toxin| reduces swelling and removes blood stasis					[1][10]
Viola?diffusa?Ging.	Violaceae	Herb	Shade-tolerant	Mesophytic	Herbs for heat clearing	Clears heat| removes toxin| relieves cough.					[1][3][7]
Viola?inconspicua?Blume	Violaceae?	Herb	Shade-tolerant	Mesophytic	Herbs for heat clearing	Clears heat| removes toxin| cools blood and reduces swelling| promotes dampness and resolves blood stasis.					[1][3]
Viola?philippica?Cav.	Violaceae?	Herb	Heliophilic	Mesophytic	Herbs for heat clearing	Clears heat| removes toxin| cools blood and reduces swelling.					[1][2]
Pentasachme?caudatum?Wallich ex Wight	Asclepiadaceae	Herb	Intermediate	Mesophytic	Herbs for heat clearing	Dispels wind and heat| detoxifies and reduces swelling					[1][3]
Cryptolepis?sinensis?(Lour.) Merr.	Asclepiadaceae	Vine	Heliophilic	Mesophytic	Herbs for heat clearing	Clears heat| removes toxin| stops bleeding| disperses blood stasis and relieves pain				��	[1][3]
Hoya?carnosa?(L. f.) R. Br.	Asclepiadaceae	Vine	Intermediate	Mesophytic	Herbs for heat clearing	Clears heat and resolves phlegm| detoxifies and reduces swelling| promotes menstruation and promotes lactation			��		[1][3]
Asclepias curassavica L.	Asclepiadaceae	Herb	Heliophilic	Mesophytic	Herbs for heat clearing	Clears heat| removes toxin| promotes blood circulation and stops bleeding| reduces swelling and relieves pain.			��	��	[1][3][5]
Dahlia?pinnata?Cav.	Compositae	Herb	Intermediate	Mesophytic	Herbs for heat clearing	Clears heat| removes toxin| disperses blood stasis and relieves pain			��		[1][3]
Sonchus?wightianus?DC.	Compositae	Herb	Heliophilic	Hygrophilous	Herbs for heat clearing	Clears heat| removes toxin| promotes urination and discharges pus| cools blood and stops bleeding.					[1][10]
Ixeris?polycephala?Cass.	Compositae	Herb	Shade-tolerant	Mesophytic	Herbs for heat clearing	Clears heat| detoxifies| promotes dampness			��		[1][3]
Dichrocephala?benthamii?C. B. Clarke	Compositae	Herb	Heliophilic	Mesophytic	Herbs for heat clearing	Clears heat| removes toxin| dispels wind and improves eyesight					[1][3]
Bidens?pilosa?L.	Compositae	Herb	Heliophilic	Mesophytic	Herbs for heat clearing	Clears heat| removes toxin| promotes dampness and reduces jaundice		��	��		[1][3]
Soliva?anthemifolia?(Juss.) R. Br.	Compositae	Herb	Heliophilic	Hygrophilous	Herbs for heat clearing	Detoxifies and disperses stagnation					[1][3]
Sphagneticola?calendulacea?(Linnaeus) Pruski	Compositae	Herb	Heliophilic	Hygrophilous	Herbs for heat clearing	Clears heat| removes toxin| cools blood and disperses blood stasis.			��		[1][3]
Ageratum?conyzoides?L.	Compositae	Herb	Heliophilic	Mesophytic	Herbs for heat clearing	Clears heat| removes toxin| stops bleeding| relieves pain					[1][3]
Scaphium?wallichii?Schott & Endl.	Sterculiaceae	Tree	Heliophilic	Mesophytic	Herbs for heat clearing| Herbs for resolving phlegm and relieving cough and asthma	Clears heat and moistens the lungs| relieves sore throat and improves voice| moistens the intestines and promotes bowel movements	��				[1][2][3]
Saurauia?tristyla?DC.	Actinidiaceae	Tree	Shade-tolerant	Hygrophilous	Herbs for heat clearing	Dispels wind and heat| relieves cough| relieves pain					[1][3]
Actinidia?chinensis?Planch.	Actinidiaceae	Vine	Heliophilic	Mesophytic	Herbs for heat clearing	Fruit: Relieves fever| quenches thirst| strengthens the stomach| relieves stranguria. Branches and leaves: Clears heat| removes toxin| disperses blood stasis| stops bleeding. Roots: Clears heat| removes toxin| dispels wind and dampness| promotes blood circulation and reduces swelling. Vine or vine juice: Soothes the stomach| stimulates appetite| clears heat and dampness.					[1][3]
Dichondra?micrantha?Urban	Convolvulaceae?	Herb	Intermediate	Hygrophilous	Herbs for heat clearing	Clears heat| promotes dampness| and detoxifies.					[1][3]
Ipomoea quamoclit L.	Convolvulaceae	Herb	Heliophilic	Mesophytic	Herbs for heat clearing	Clears heat| removes toxin| cools blood and stops bleeding.			��		[1][3]
Ipomoea aquatica Forsskal	Convolvulaceae	Herb	Heliophilic	Hygrophilous	Herbs for heat clearing	Stems and leaves: Cools blood| clears heat| promotes dampness and detoxifies. Roots: Strengthens the spleen and eliminates dampness.					[1][3]
Zehneria japonica (Thunberg) H. Y. Liu	Cucurbitaceae	Herb	Intermediate	Mesophytic	Herbs for heat clearing	Clears heat| removes toxin| reduces swelling and resolves stagnation| resolves phlegm and promotes urination					[1][3]
Luffa acutangula (L.) Roxb.	Cucurbitaceae	Vine	Heliophilic	Mesophytic	Herbs for heat clearing| Antirheumatic herbs	Dispels wind| dredges the meridians| promotes blood circulation| promotes lactation.					[1][2]
Citrullus lanatus (Thunb.) Matsum. et Nakai	Cucurbitaceae	Herb	Heliophilic	Mesophytic	Herbs for heat clearing	Clears heat and relieves summer heat| promotes thirst and quenches thirst| promotes urination.					[1][4]
Trichosanthes kirilowii Maxim.	Cucurbitaceae	Vine	Heliophilic	Hygrophilous	Herbs for heat clearing| Herbs for resolving phlegm and relieving cough and asthma	Fruit: Clears heat and dispels phlegm| relieves chest tightness and resolves stagnation| moisturizes and lubricates the intestines. Peel: Clears heat and dissipates phlegm| promotes qi and relieves chest tightness. Seed: Moistens the lungs and resolves phlegm| lubricates the intestines and promotes laxative effects.					[1][2]
Cucumis sativus L.	Cucurbitaceae	Herb	Heliophilic	Hygrophilous	Herbs for heat clearing| Herbs for promoting diuresis and eliminating dampness	Fruit: Clears heat| promotes diuresis| and detoxifies. Root: Clears heat| promotes diuresis| and relieves stranguria. Vine: Clears heat| resolves phlegm| promotes diuresis| and detoxifies. Leaf: Clears damp-heat and eliminates swelling. Seed: Heals tendons and bones| dispels wind| and eliminates phlegm. White crystalline powder made from the peel| cinnabar| and Glauber's salt: Clears heat and imp…					[1][3]
Causonis japonica (Thunb.) Raf.	Vitaceae	Vine	Intermediate	Hygrophilous	Herbs for heat clearing	Clears heat and dissipates dampness| detoxifies and reduces swelling.					[1][3]
Cissus repens Lamk. Encycl.	Vitaceae	Vine	Intermediate	Mesophytic	Herbs for heat clearing| Antirheumatic herbs	Stem and vine: Clears heat and dissipates dampness| detoxifies and reduces swelling. Root: Promotes blood circulation and dredges| resolves phlegm and resolves stagnation| detoxifies and eliminates carbuncle.					[1][3]
Ampelopsis glandulosa (Wall.) Momiy.	Vitaceae	Vine	Intermediate	Mesophytic	Herbs for heat clearing	Root or root bark: Clears heat| removes toxin| dispels wind and dampness| promotes blood circulation and resolves stagnation. Stems and leaves: Clears heat and dampness| disperses blood stasis and stops bleeding| and detoxifies.					[1][3]
Tetrastigma hemsleyanum Diels et Gilg	Vitaceae	Vine	Shade-tolerant	Mesophytic	Herbs for heat clearing	Clears heat| removes toxin| dispels wind and promotes blood circulation.					[1][3]
Vitis amurensis Rupr.	Vitaceae	Vine	Heliophilic	Mesophytic	Herbs for heat clearing	Fruit: Clears heat and promotes diuresis. Root or stem vine: Dispels wind and relieves pain.					[1][3][10]
Averrhoa carambola L.	Oxalidaceae	Tree	Heliophilic	Mesophytic	Herbs for heat clearing| Antirheumatic herbs	Flower: Antimalarial| relieves pain| detoxifies| and kills insects. Fruit: Clears heat| promotes fluid production| promotes diuresis| and detoxifies. Root or root bark: Dispels wind and dampness| promotes qi and relieves pain| astringes semen and stops leukorrhea. Leaves: Dispels wind and dampness| Clears heat| removes toxin| and relieves pain.					[1][3]
Oxalis corymbosa DC.	Oxalidaceae	Herb	Heliophilic	Mesophytic	Herbs for heat clearing	Clears heat| removes toxin| disperses blood stasis and reduces swelling| and regulates menstruation.					[1][4]
Ehretia acuminata R. Brown	Boraginaceae	Tree	Intermediate	Mesophytic	Herbs for heat clearing	Heartwood: Disperses blood stasis| reduces swelling| and relieves pain. Bark and branches: Astringent and antidiarrheal. Leaves: Clears heat and relieves summer heat.					[1][3][10]
Bothriospermum chinense Bge.	Boraginaceae	Herb	Intermediate	Mesophytic	Herbs for heat clearing	Detoxifies and reduces swelling| dispels dampness and relieves itching					[1][3]
Osmunda japonica Thunb.	Osmundaceae	Fern	Shade-tolerant	Hygrophilous	Herbs for heat clearing	Clears heat| removes toxin| stops bleeding| and kills insects.					[1][2][3][7]
Plenasium vachellii (Hook.) C. Presl	Osmundaceae	Fern	Shade-tolerant	Mesophytic	Herbs for heat clearing	Pith of rhizomes and petioles: Clears heat| removes toxin| dispels dampness and relaxes muscles| and repels insects. Young leaves or seedlings: Clears heat and stops bleeding.					[1][3]
Oroxylum indicum (L.) Bentham ex Kurz	Bignoniaceae	Tree	Heliophilic	Mesophytic	Herbs for heat clearing	Clears the lungs and relieves sore throat| soothes the liver and harmonizes the stomach.					[1][2][3][10]
Radermachera sinica (Hance) Hemsl.	Bignoniaceae	Tree	Heliophilic	Mesophytic	Herbs for heat clearing	Clears summer heat and detoxifies| disperses blood stasis and reduces swelling.					[1][3]
Markhamia stipulata var. kerrii Sprague	Bignoniaceae	Tree	Heliophilic	Mesophytic	Herbs for heat clearing	Clears heat| removes toxin| reduces fever			��		[1][3]
Hylotelephium erythrostictum (Miq.) H. Ohba	Crassulaceae	Herb	Intermediate	Mesophytic	Herbs for heat clearing	Flower: clears heat| eliminates dampness| improves vision| relieves itching. Whole herb: clears heat and removes toxin| stops bleeding.					[1][3]
Echeveria secunda Booth ex Lindl.	Crassulaceae	Herb	Heliophilic	Xerophytic	Herbs for heat clearing	Clears heat| removes toxin| stops bleeding and dysentery.					[1][8][10]
Kalanchoe delagoensis Eckl. & Zeyh.	Crassulaceae	Herb	Intermediate	Xerophytic	Herbs for heat clearing	Clears heat| removes toxin| cools blood| stops bleeding					[1][10]
Sedum bulbiferum Makino	Crassulaceae	Herb	Shade-tolerant	Mesophytic	Herbs for heat clearing	Clears heat| removes toxin| cools blood| stops bleeding| and treats malaria.					[1][3]
Sedum emarginatum Migo	Crassulaceae	Herb	Intermediate	Hygrophilous	Herbs for heat clearing	Clears heat| removes toxin| cools blood| stops bleeding| and promotes urination.					[1][3]
Sedum chauveaudii Hamet	Crassulaceae	Herb	Heliophilic	Mesophytic	Herbs for heat clearing	Clears heat| removes toxin| cools blood| stops bleeding| and promotes urination.					[1]
Sedum lineare Thunb.	Crassulaceae	Herb	Heliophilic	Xerophytic	Herbs for heat clearing	Stem and leaf: Clears heat| removes toxin| promotes diuresis| and stops bleeding. Whole herb: Clears heat| removes toxin| reduces swelling| and stops bleeding.					[1][3][7]
Artabotrys hexapetalus (L. f.) Bhandari	Annonaceae	Shrub	Intermediate	Mesophytic	Herbs for heat clearing| Herbs for relieving toxicity| killing parasitess and relieving itching	Root: Prevents malaria. Fruit: Clears heat| removes toxin| disperses stagnation.		��	��		[1][3]
Wikstroemia indica (L.) C. A. Mey.	Thymelaeaceae	Shrub	Heliophilic	Mesophytic	Herbs for heat clearing	Clears heat| removes toxin| disperses stagnation and expels water				��	[1][4][5][10]
Camptotheca?acuminata?Decne.	Nyssaceae	Tree	Heliophilic	Hygrophilous	Herbs for heat clearing	Fruit or root and root bark: Clears heat| removes toxin| disperses stagnation and eliminates symptoms. Leaves: Clears heat| removes toxin| dispels wind and relieves itching. Bark: Promotes blood circulation and detoxifies| dispels wind and relieves itching.				��	[1][3][10]
Chukrasia?tabularis?A. Juss.	Meliaceae	Tree	Intermediate	Mesophytic	Herbs for heat clearing	Dispels wind and heat.					[1][3]
Nelumbo nucifera Gaertn.	Nymphaeaceae	Herb	Heliophilic	Aquatic	Herbs for heat clearing| Hemostatic herbs	Seed: Tonifies the spleen| stops diarrhea| treats abnormal discharge| benefits the kidneys and astringes essence| nourishes the heart| and calms the mind. Leaf: Clears summer-heat| transforms dampness| raises clear yang| cools the blood| and stops bleeding. Rhizome node: Astringe to stop bleeding and resolve blood stasis.	��	��	��		[1][2][3]
Ziziphus mauritiana Lam.	Rhamnaceae	Tree	Heliophilic	Xerophytic	Herbs for heat clearing	Bark and Leaves: Clears heat| removes toxin| reduces swelling and relieves pain| kills insects and relieves itching| astringes water and stops diarrhea. Bark and Fruit: Clears heat and relieves pain| astringes and stops diarrhea.					[1][3]
Persicaria tinctoria (Aiton) Spach	Polygonaceae	Herb	Heliophilic	Mesophytic	Herbs for heat clearing	Clears heat| removes toxin| cools blood and eliminates freckles.					[1][2][3]
Chelidonium majus L.	Papaveraceae	Herb	Intermediate	Mesophytic	Herbs for heat clearing	Relieves spasms and relieves pain| relieves cough and asthma.				��	[1][2][3]
Eomecon chionantha Hance	Papaveraceae	Herb	Shade-tolerant	Hygrophilous	Herbs for heat clearing	Roots and Rhizomes: Clears heat| removes toxin| disperses blood stasis and relieves pain. Whole Plant: Clears heat| removes toxin| promotes blood circulation and relieves pain| stops bleeding.				��	[1][3]
Choerospondias axillaris (Roxb.) B. L. Burtt & A. W. Hill	Anacardiaceae	Tree	Intermediate	Mesophytic	Herbs for heat clearing| Tranquilizers	Fruit (fresh) or Core: Promotes Qi and blood circulation| nourishes the heart and calms the mind| eliminates stagnation| and detoxifies. Bark: Clears heat| removes toxin| removes dampness| and kills insects.					[1][3]
Rhus chinensis Mill.	Anacardiaceae	Tree	Heliophilic	Mesophytic	Herbs for heat clearing| Herbs for resolving phlegm and relieving cough and asthma| Astringent herbs	Clears heat| removes toxin| cools blood and stops bleeding| promotes blood circulation and removes blood stasis| and promotes new blood circulation.				��	[1][4][5]
Pteridium aquilinum var. latiusculum (Desv.)Underw.ex Heller	Pteridiaceae	Fern	Heliophilic	Mesophytic	Herbs for heat clearing	Rhizomes: Clears heat and dampness| calms the liver and calms the mind| detoxifies and reduces swelling. Young Leaves: Clears heat and dampness| descends Qi and resolves phlegm| and stops bleeding.					[1][3][9]
Canarium subulatum Guill.	Burseraceae	Tree	Heliophilic	Mesophytic	Herbs for heat clearing	Root: Relieves rheumatism| relaxes tendons and meridians| soothes the throat. Fruit: Clears the lungs and soothes the throat| promotes fluid production and quenches thirst| and detoxifies. Core: Detoxifies| heals sores| stops bleeding| and promotes qi. Seed: Moisturizes| sobers up| and detoxifies. Fruit distillate: Clears heat| removes toxin| soothes the throat and promotes fluid production.	��				[1][3]
Schizocapsa plantaginea Hance	Taccaceae	Herb	Shade-tolerant	Hygrophilous	Herbs for heat clearing	Leaves: Clears heat| removes toxin. Tuber: Clears heat| removes toxin| relieves cough and expectoration| regulates qi and relieves pain| disperses blood stasis and stops bleeding.					[1][3]
Dioscorea hispida Dennst.	Dioscoreaceae	Vine	Intermediate	Mesophytic	Herbs for heat clearing	Clears heat| removes toxin| reduces swelling.				��	[1][3]
Andrographis paniculata (Burm. F.) Nees	Acanthaceae	Herb	Heliophilic	Mesophytic	Herbs for heat clearing	Clears heat| removes toxin| cools blood| and reduces swelling.					[1][2][3]
Paris vietnamensis (Takhtajan) H. Li	Liliaceae	Herb	Shade-tolerant	Mesophytic	Herbs for heat clearing	Clears heat| removes toxin| disperses blood stasis and reduces swelling| eliminates expectoration| relieves asthma| and stops bleeding.					[1][10]
Odontosoria chinensis J. Sm.	Lindsaeaceae	Fern	Intermediate	Hygrophilous	Herbs for heat clearing	Clears heat| removes toxin| promotes dampness and stops bleeding.					[1][3]
Cyrtomium caryotideum (Wall. ex Hook. et Grev.) Presl	Dryopteridaceae	Fern	Shade-tolerant	Mesophytic	Herbs for heat clearing	Clears heat| removes toxin| promotes blood circulation and disperses blood stasis| promotes diuresis and reduces swelling.					[1][3]
Cyrtomium fortunei J. Sm.	Dryopteridaceae	Fern	Intermediate	Mesophytic	Herbs for heat clearing	Clears heat| removes toxin| cools blood and removes stasis| and expels parasites.					[1][3]
Selenicereus Britton & Rose	Cactaceae	Herb	Heliophilic	Xerophytic	Purgatives	Promotes diuresis and relieves stranguria| purging water and reducing swelling.					[10]
Musa acuminata '(AAA)'	Musaceae	Herb	Heliophilic	Mesophytic	Purgatives	Root: Clears heat| cools blood| and detoxifies. Fruit: Clears heat| moistens the lungs| lubricates the intestines| and detoxifies. Peel: Clears heat| removes toxin| and lowers blood pressure.		��	��		[1][3]
Musa �� paradisiaca L.	Musaceae	Herb	Heliophilic	Mesophytic	Purgatives	Root: Clears heat| cools blood| and detoxifies. Fruit: Clears heat| moistens the lungs| lubricates the intestines| and detoxifies. Peel: Clears heat| removes toxin| and lowers blood pressure.					[1][3]
Phytolacca americana L.	Phytolaccaceae	Herb	Intermediate	Mesophytic	Purgatives	Expels water and reduces swelling| promotes bowel movements| and relieves stagnation.				��	[1][2][3][5]
Ipomoea nil (Linnaeus) Roth	Convolvulaceae	Herb	Heliophilic	Mesophytic	Purgatives	Purges water and promotes bowel movements| eliminates phlegm and dampness| kills parasites and eliminates accumulations.				��	[1][2]
Ipomoea purpurea Lam.	Convolvulaceae	Herb	Heliophilic	Mesophytic	Purgatives	Purges water and promotes bowel movements| eliminates phlegm and dampness| kills parasites and eliminates accumulations.				��	[1][2][3]
Basella alba L.	Basellaceae	Vine	Heliophilic	Hygrophilous	Purgatives	Fruit: Moisturizes the skin and beautifies. Flower: Cools blood and detoxifies. Leaves or whole herb: Lubricates the intestines and promotes bowel movements| clears heat and dampness| cools blood and detoxifies| and promotes blood circulation.			��		[1][3]
Alangium?chinense?(Lour.) Harms	Alangiaceae	Tree	Intermediate	Mesophytic	Antirheumatic herbs	Dispels wind and dampness| relaxes tendons and activates meridians| and relieves stasis and pain.				��	[1][4][5]
Alangium faberi Oliv.	Alangiaceae	Shrub	Intermediate	Mesophytic	Antirheumatic herbs	Dispels wind and dampness| promotes blood circulation and relieves pain.					[1][3]
Calophyllum membranaceum Gardn. et Champ.	Guttiferae	Shrub	Heliophilic	Mesophytic	Antirheumatic herbs	Leaf: Stops bleeding. Root: Dispels wind and rheumatism| strengthens tendons and bones| and promotes blood circulation and relieves pain.					[1][3]
Isotrema fangchi Y. C. Wu ex L. D. Chow et S. M. Hwang	Aristolochiaceae	Vine	Shade-tolerant	Mesophytic	Antirheumatic herbs	Dispels wind and relieves pain| clears heat and promotes diuresis.					[1][3]
Asarum cardiophyllum Franchet	Aristolochiaceae	Herb	Shade-tolerant	Mesophytic	Antirheumatic herbs	Warms the meridians and dispels cold| resolves phlegm and relieves cough| reduces swelling and relieves pain.					[1][3]
Asarum insigne Diels	Aristolochiaceae	Herb	Shade-tolerant	Mesophytic	Antirheumatic herbs	Warms the meridians and dispels cold| resolves phlegm and relieves cough| disperses blood stasis and reduces swelling| promotes qi and relieves pain.		��			[1][3]
Bombax?ceiba?Linnaeus	Bombacaceae	Tree	Heliophilic	Mesophytic	Antirheumatic herbs| Herbs for promoting diuresis and eliminating dampness	Clears heat and promotes dampness| detoxifies.			��		[1][2][3]
Aralia elata (Miq.) Seem.	Araliaceae	Tree	Heliophilic	Mesophytic	Antirheumatic herbs	Fruit: Promotes lactation. Young leaves and buds: Clears heat and promotes dampness. Root bark and bark: Invigorates qi and kidney| dispels wind and promotes dampness| promotes blood circulation and relieves pain.			��		[1][3]
Rourea microphylla (Hook. et Arn.) Planch.	Connaraceae	Shrub	Intermediate	Mesophytic	Antirheumatic herbs	Root: Promotes blood circulation and regulates menstruation| reduces swelling and relieves pain| stops bleeding. Stem or leaf: Clears heat| removes toxin| reduces swelling and relieves pain| stops bleeding.		��			[1][3]
Impatiens balsamina L.	Balsaminaceae	Herb	Heliophilic	Mesophytic	Antirheumatic herbs| Herbs for activating blood circulation to dissipate blood stasis	Flower: Dispels wind and dampness| promotes blood circulation and relieves pain| detoxifies and kills insects. Root: Promotes blood circulation and relieves pain| promotes dampness and reduces swelling. Stem: Dispels wind and dampness| promotes blood circulation and relieves pain| detoxifies. Seed: Promotes blood circulation and lowers qi| softens and disperses lumps.			��		[1][3]
Eremochloa ciliaris (L.) Merr.	Poaceae	Herb	Intermediate	Hygrophilous	Antirheumatic herbs	Dispels wind and dampness| relaxes muscles and activates blood circulation| relieves coughs| and detoxifies.					[1][10]
Palhinhaea cernua (L.) Vasc. et Franco	Lycopodiaceae	Fern	Intermediate	Mesophytic	Antirheumatic herbs	Dispels wind and dampness| relaxes muscles and activates blood circulation| relieves coughs| and detoxifies.			��		[1][3][9]
Cocculus orbiculatus (L.) DC.	Menispermaceae	Vine	Heliophilic	Mesophytic	Antirheumatic herbs	Root: Dispels wind and dampness| promotes blood circulation and activates blood circulation| detoxifies and reduces swelling. Stem: Dispels wind and dampness| regulates qi and relieves pain| promotes diuresis and reduces swelling. Flower: Detoxifies and resolves phlegm.					[1][3]
Stephania tetrandra S. Moore	Menispermaceae	Vine	Heliophilic	Mesophytic	Antirheumatic herbs	Dispels wind and relieves pain| promotes diuresis and reduces swelling.					[1][2][3]
Tinospora sinensis (Lour.) Merr.	Menispermaceae	Vine	Intermediate	Mesophytic	Antirheumatic herbs	Relaxes muscles and activates blood circulation| dispels wind and relieves pain.					[1][2][3]
Gnetum parvifolium (Warb.) C. Y. Cheng ex Chun	Gnetaceae	Vine	Shade-tolerant	Mesophytic	Antirheumatic herbs	Vine| root| and leaves: Dispels wind and dampness| promotes blood circulation| reduces swelling and relieves pain| resolves phlegm and relieves coughs. Stem and leaves: Dispels wind and dampness| disperses blood stasis and stops bleeding| resolves phlegm and relieves coughs.					[1][3][7]
Gnetum montanum Markgr.	Gnetaceae	Vine	Intermediate	Hygrophilous	Antirheumatic herbs	Dispels wind and dampness| disperses blood stasis and stops bleeding| resolves phlegm and relieves coughs.			��		[1][3]
Flemingia macrophylla (Willd.) Prain	Leguminosae	Shrub	Heliophilic	Mesophytic	Antirheumatic herbs	Dispels wind and dampness| benefits the spleen and kidneys| and strengthens muscles and bones.					[1][3]
Flemingia prostrata C. Y. Wu	Leguminosae	Shrub	Heliophilic	Mesophytic	Antirheumatic herbs	Nourishes the spleen and stomach| benefits the liver and kidneys| strengthens the waist and knees| relaxes the tendons and meridians.					[1][2][3]
Phanera championii Benth.	Leguminosae	Vine	Intermediate	Mesophytic	Antirheumatic herbs	Dispels wind and dampness| promotes qi and blood circulation.					[1][4]
Sambucus williamsii Hance	Caprifoliaceae	Tree	Intermediate	Mesophytic	Antirheumatic herbs	Root or root bark: Dispels wind and dampness| promotes blood circulation and relaxes tendons| promotes urination and reduces swelling. Flowers: Induce sweating and promote urination. Leaves: Promotes blood circulation| relaxes tendons| relieves pain| and promotes dampness. Stems and branches: Dispels wind and dampness| promotes blood circulation| and stops bleeding.		��			[1][3]
Chloranthus spicatus (Thunb.) Makino	Chloranthaceae	Shrub	Shade-tolerant	Hygrophilous	Antirheumatic herbs	Dispels wind and dampness| promotes blood circulation and relieves pain| and kills insects.		��	��		[1][3]
Chloranthus henryi Hemsl.	Chloranthaceae	Herb	Shade-tolerant	Hygrophilous	Antirheumatic herbs	Dispels wind and dampness| promotes blood circulation and dissipates blood stasis| and detoxifies.					[1][3]
Chloranthus serratus (Thunb.) Roem. et Schult.	Chloranthaceae	Herb	Shade-tolerant	Mesophytic	Antirheumatic herbs	Promotes blood circulation and dissipates blood stasis| dispels wind and relieves pain| and detoxifies and kills insects.				��	[1][3][10]
Damnacanthus indicus (L.) Gaertn. F.	Rubiaceae	Shrub	Intermediate	Mesophytic	Antirheumatic herbs	Dispels wind and dampness| promotes blood circulation and reduces swelling.			��		[1][3]
Urtica fissa E. Pritz.	Urticaceae	Herb	Intermediate	Mesophytic	Antirheumatic herbs	Root: Dispels wind| promotes blood circulation| and relieves pain. Whole plant: Dispels wind and unblocks the meridians| calms the liver and calms convulsions| eliminates stagnation and promotes bowel movements| and detoxifies.				��	[1][3]
Piper hancei Maxim.	Piperaceae	Vine	Shade-tolerant	Mesophytic	Antirheumatic herbs	Dispels wind and dampness| promotes blood circulation and reduces swelling| promotes qi and relieves pain| resolves phlegm and stops phlegm.					[1][3]
Piper hongkongense C. de Candolle	Piperaceae	Vine	Shade-tolerant	Hygrophilous	Antirheumatic herbs	Dispels wind| dissipates cold and removes dampness| promotes qi and blood circulation and relieves pain.					[1][3]
Elaeagnus pungens Thunb.	Elaeagnaceae	Shrub	Intermediate	Xerophytic	Antirheumatic herbs| Herbs for resolving phlegm and relieving cough and asthma	Relieves cough and asthma| stops bleeding| and detoxifies.					[1][4]
Araucaria cunninghamii Sweet	Araucariaceae	Tree	Shade-tolerant	Hygrophilous	Antirheumatic herbs	Dispels wind and dampness			��		[1][8]
Davallia griffithiana Hook.	Davalliaceae	Fern	Heliophilic	Hygrophilous	Antirheumatic herbs	Dispels wind and dampness					[1][10]
Cibotium barometz (L.) J. Sm.	Dicksoniaceae	Fern	Shade-tolerant	Mesophytic	Antirheumatic herbs	Relieves rheumatism| nourishes the liver and kidneys| strengthens the waist and knees			��		[1][2][3][10]
Buxus bodinieri L��vl.	Buxaceae	Shrub	Heliophilic	Mesophytic	Antirheumatic herbs	Leaves: Clears heat| removes toxin| reduces swelling and resolves stagnation. Roots: Relieves wind and coughs| clears heat and removes dampness. Roots| leaves| or flowers: Relieves coughs| stops bleeding| Clears heat| removes toxin.			��		[1][3]
Tylophora ovata (Lindl.) Hook. ex Steud.	Asclepiadaceae	Shrub	Intermediate	Mesophytic	Antirheumatic herbs	Relieves wind and dampness| disperses blood stasis and relieves pain| relieves cough and asthma| and detoxifies snake venom.			��	��	[1][7]
Tylophora rotundifolia Buchanan-Hamilton ex Wight	Asclepiadaceae	Shrub	Heliophilic	Mesophytic	Antirheumatic herbs	Relieves wind and dredges the meridians| promotes blood circulation and relieves pain					[1][3]
Gymnema sylvestre (Retz.) Schult.	Asclepiadaceae	Vine	Intermediate	Mesophytic	Antirheumatic herbs	Clears heat| removes toxin| relieves wind and relieves pain.					[1][7]
Alyxia sinensis Champ. ex Benth.	Apocynaceae	Shrub	Intermediate	Mesophytic	Antirheumatic herbs	Dispels wind and dampness| promotes blood circulation and relieves pain.					[1][3]
Vincetoxicum pycnostelma Kitag.	Asclepiadaceae	Herb	Heliophilic	Mesophytic	Antirheumatic herbs	Relieves wind| eliminates dampness| relieves pain| relieves itching					[1][2][3]
Geranium wilfordii Maxim.	Geraniaceae	Herb	Heliophilic	Mesophytic	Antirheumatic herbs	Relieves rheumatism| dredges the meridians| and stops diarrhea			��		[1][2][3][10]
Tetrastigma planicaule (Hook.) Gagnep.	Vitaceae	Vine	Intermediate	Mesophytic	Antirheumatic herbs	Roots or vines: Relieves wind and dampness| relaxes the tendons and activates the meridians. Whole plant: Relieves wind and dampness| relaxes the tendons and activates the meridians. Leaves: Promotes tissue regeneration and heals sores.			��		[1][3][7]
Fissistigma glaucescens (Hance) Merr.	Annonaceae	Shrub	Shade-tolerant	Hygrophilous	Antirheumatic herbs	Relieves rheumatism| promotes blood circulation| and stops bleeding.					[1][3]
Desmos chinensis Lour.	Annonaceae	Shrub	Heliophilic	Mesophytic	Antirheumatic herbs	Root: Dispels wind and relieves pain| promotes qi and removes blood stasis| kills insects and relieves itching. Branch bark: Relieves pain| kills insects. Leaves: Dispels wind and dampness| removes blood stasis and relieves pain| strengthens the spleen and harmonizes the stomach| prevents malaria and kills insects.		��	��		[1][3]
Paliurus ramosissimus (Lour.) Poir.	Rhamnaceae	Shrub	Heliophilic	Mesophytic	Antirheumatic herbs	Thorns| flowers| and leaves: Clears heat| removes toxin. Fruit: Removes blood stasis and stops bleeding| promotes blood circulation and relieves pain. Root: Dispels wind and disperses blood stasis| detoxifies and reduces swelling.					[1][3]
Ventilago leiocarpa Benth.	Rhamnaceae	Shrub	Heliophilic	Mesophytic	Antirheumatic herbs| Restoratives	Replenishes qi and blood| strengthens tendons and bones| dispels wind and activates meridians.					[1][4]
Itea chinensis Hook. et Arn.	Saxifragaceae	Tree	Intermediate	Mesophytic	Antirheumatic herbs	Promotes blood circulation and reduces swelling| relieves pain.					[1][3]
Persicaria filiformis (Thunb.) Nakai	Polygonaceae	Herb	Intermediate	Mesophytic	Antirheumatic herbs	Whole plant: Cools blood and stops bleeding| clears heat and dampness| disperses blood stasis and relieves pain. Rhizome: Cools blood and stops bleeding| disperses blood stasis and relieves pain| Clears heat| removes toxin.					[1][3]
Persicaria sagittata (Linnaeus) H. Gross ex Nakai	Polygonaceae	Herb	Heliophilic	Hygrophilous	Antirheumatic herbs	Whole plant: Dispels wind and dampness| Clears heat| removes toxin. Fruit: Tonifies qi| improves eyesight.					[1][3]
Dysphania ambrosioides (Linnaeus) Mosyakin & Clemants	Chenopodiaceae	Herb	Heliophilic	Mesophytic	Antirheumatic herbs| Herbs for relieving toxicity| killing parasitess and relieving itching	Dispels wind and dampness| kills insects and relieves itching| promotes blood circulation and reduces swelling.		��	��	��	[1][3][4]
Viburnum?odoratissimum?Ker.-Gawl.	Caprifoliaceae	Tree	Intermediate	Hygrophilous	Antirheumatic herbs	Dispels wind and dampness| promotes blood circulation and blood flow.		��			[1][3]
Viburnum sempervirens K. Koch	Caprifoliaceae	Shrub	Shade-tolerant	Hygrophilous	Antirheumatic herbs	Promotes blood circulation| dispels blood stasis| mends injuries| and alleviates pain.		��	��		[1][3]
Plumbago zeylanica L.	Plumbaginaceae	Shrub	Intermediate	Hygrophilous	Antirheumatic herbs	Dispels wind and dampness| promotes qi and blood circulation| detoxifies and reduces swelling.				��	[1][3]
Lobelia nummularia Lam.	Campanulaceae	Herb	Shade-tolerant	Hygrophilous	Antirheumatic herbs| Restoratives	Dispels wind and dampness| promotes blood circulation and detoxifies.					[1][3]
Erycibe obtusifolia Benth.	Convolvulaceae	Vine	Intermediate	Mesophytic	Antirheumatic herbs	Dispels wind and dampness| reduces swelling and relieves pain.					[1][2][3]
Erycibe schmidtii Craib	Convolvulaceae	Shrub	Intermediate	Hygrophilous	Antirheumatic herbs	Dispels wind and dampness| reduces swelling and relieves pain.					[1][2][3]
Alpinia japonica (Thunb.) Miq.	Zingiberaceae	Herb	Intermediate	Hygrophilous	Antirheumatic herbs	Rhizome: Warms the middle| dispels cold| dispels wind| and promotes blood circulation. Fruit: Warms the middle| dispels cold| promotes qi and regulates the middle.					[1][3]
Alpinia pumila Hook. f.	Zingiberaceae	Herb	Intermediate	Hygrophilous	Antirheumatic herbs	Dispels wind and dampness| reduces swelling and relieves pain.			��		[1][3]
Homalomena pendula (Blume) Bakh. f.	Araceae	Herb	Intermediate	Hygrophilous	Antirheumatic herbs	Dispels wind and dampness| strengthens muscles and bones.					[1][8][10]
Caladium bicolor (Ait.) Vent.	Araceae	Herb	Intermediate	Hygrophilous	Antirheumatic herbs	Dispels wind and dampness| disperses blood stasis and relieves pain| detoxifies and reduces swelling.			��		[1][3][10]
Hymenocallis littoralis (Jacq.) Salisb.	Amaryllidaceae	Herb	Heliophilic	Hygrophilous	Antirheumatic herbs	Relaxes muscles and promotes blood circulation| reduces swelling and relieves pain.					[1][3]
Cionisaccus procera (Ker Gawl.) M. C. Pace	Orchidaceae	Herb	Intermediate	Hygrophilous	Antirheumatic herbs	Dispelling wind and dampness| promoting qi circulation and blood circulation| relieving cough and asthma.		��			[1][3]
Cymbopogon citratus (D. C.) Stapf	Gramineae	Herb	Heliophilic	Hygrophilous	Antirheumatic herbs	Dispelling wind and unblocking meridians| warming and relieving pain| promoting diuresis and stopping diarrhea.		��	��		[1][4]
Chimonanthus praecox (L.) Link	Calycanthaceae	Shrub	Intermediate	Mesophytic	Herbs for resolving dampness	Flower bud: Relieves summer heat and clears away heat| regulates qi and relieves depression. Root: Dispels wind and relieves pain| regulates qi and blood circulation| relieves cough and asthma.		��		��	[1][3]
Pogostemon cablin (Blanco) Benth.	Lamiaceae	Herb	Heliophilic	Hygrophilous	Herbs for resolving dampness	Aromatic| clears turbidity| soothes the stomach and stops vomiting| relieves heatstroke		��	��		[1][2][3]
Amomum longiligulare T. L. Wu	Zingiberaceae	Herb	Shade-tolerant	Hygrophilous	Herbs for resolving dampness	Resolves dampness| promotes digestion| warms the spleen| stops diarrhea| regulates qi| and prevents miscarriage	��		��		[1][2][3]
Alpinia hainanensis K. Schumann	Zingiberaceae	Herb	Shade-tolerant	Hygrophilous	Herbs for resolving dampness| Herbs for warming the interior	Seed mass: Warms the middle energizer| dries dampness| regulates qi| and strengthens the spleen. Fruit: Warms the middle energizer| dispels cold| moves qi| and alleviates pain.		��	��		[1][3]
Amomum tsaoko Crevost et Lemarie	Zingiberaceae	Herb	Shade-tolerant	Hygrophilous	Herbs for resolving dampness	Dries dampness| warms the middle energizer| stops malaria| and resolves phlegm.	��				[1][2][3]
Selaginella uncinata (Desv.) Spring	Selaginellaceae	Fern	Shade-tolerant	Hygrophilous	Herbs for promoting diuresis and eliminating dampness	Clears heat and dampness| removes toxins| cools blood and stops bleeding.					[1][4]
Dicranopteris pedata (Houttuyn) Nakaike	Gleicheniaceae	Fern	Intermediate	Mesophytic	Herbs for promoting diuresis and eliminating dampness	Rhizome: Clears heat and dampness| removes blood stasis and stops bleeding| relieves cough. Young leaves and petioles: Removes blood stasis and stops bleeding| clears heat and promotes urination| detoxifies and reduces swelling. Whole plant or rhizome: Clears heat and dampness| removes blood stasis| stops bleeding.			��		[1][3][7]
Lygodium japonicum (Thunb.) Sw.	Lygodiaceae	Fern	Heliophilic	Hygrophilous	Herbs for promoting diuresis and eliminating dampness	Clears dampness and heat| relieves stranguria and relieves pain					[1][2][3]
Lygodium flexuosum (L.) Sw.	Lygodiaceae	Fern	Intermediate	Hygrophilous	Herbs for promoting diuresis and eliminating dampness	Relaxes tendons and dredges meridians| clears heat and dampness| stops bleeding.					[1]
Lygodium microphyllum (Cavanilles) R. Brown	Lygodiaceae	Fern	Intermediate	Hygrophilous	Herbs for promoting diuresis and eliminating dampness	Diuresis and relieves stranguria| Clears heat| removes toxin			��		[1][4][10]
Lygodium longifolium (Willdenow) Swartz	Lygodiaceae	Fern	Intermediate	Hygrophilous	Herbs for promoting diuresis and eliminating dampness	Clears heat and promotes urination					[1][10]
Pteris multifida Poir.	Pteridaceae	Fern	Intermediate	Hygrophilous	Herbs for promoting diuresis and eliminating dampness	Clears heat and dampness| reduces swelling and detoxifies| cools blood and stops bleeding.					[1][3]
Nephrolepis cordifolia (Linnaeus) C. Presl	Nephrolepidaceae	Herb	Intermediate	Mesophytic	Herbs for promoting diuresis and eliminating dampness	Clears heat and dampness| relieves stranguria and stops cough| reduces swelling and detoxifies.			��		[1][3]
Lepisorus fortunei (T. Moore) C. M. Kuo	Polypodiaceae	Fern	Intermediate	Hygrophilous	Herbs for promoting diuresis and eliminating dampness	Clears heat and dampness| cools blood and detoxifies.					[1][3]
Pyrrosia lingua (Thunb.) Farwell	Polypodiaceae	Fern	Shade-tolerant	Mesophytic	Herbs for promoting diuresis and eliminating dampness	Promotes urination to relieve stranguria| clears lung heat and resolves phlegm| cools the blood| and stops bleeding.					[1][2][3]
Akebia quinata (Thunb. ex Houtt.) Decne.	Lardizabalaceae	Vine	Intermediate	Hygrophilous	Herbs for promoting diuresis and eliminating dampness	Diuresis and relieving stranguria| clears the heart and relieves restlessness| promotes menstruation and lactation.					[1][2][3]
Rorippa indica (L.) Hiern	Cruciferae	Herb	Intermediate	Hygrophilous	Herbs for promoting diuresis and eliminating dampness	Removing phlegm and relieving cough| relieving exterior symptoms and dispersing cold| promoting blood circulation and detoxifying| promoting dampness and relieving jaundice.					[1][3]
Sedum sarmentosum Bunge	Crassulaceae	Herb	Intermediate	Hygrophilous	Herbs for promoting diuresis and eliminating dampness	Dispels dampness| alleviates jaundice| clears heat| and removes toxin					[1][2][3]
Dianthus superbus L.	Caryophyllaceae	Herb	Heliophilic	Mesophytic	Herbs for promoting diuresis and eliminating dampness	Diuresis and relieving stranguria| promoting blood circulation and relieving menstruation.					[1][2][3][10]
Drymaria cordata (Linnaeus) Willdenow ex Schultes	Caryophyllaceae	Herb	Intermediate	Hygrophilous	Herbs for promoting diuresis and eliminating dampness	Clears heat and dampness| promotes blood circulation and detoxifies.					[1][3]
Polygonum posumbu (Buch.-Ham. ex D. Don) H. Gross	Polygonaceae	Herb	Intermediate	Hygrophilous	Herbs for promoting diuresis and eliminating dampness	Clears heat and dampness| strengthens the spleen and eliminates malnutrition| promotes blood circulation and regulates menstruation| detoxifies and reduces swelling.					[1][3]
Bassia scoparia (L.) A.J.Scott	Chenopodiaceae	Herb	Heliophilic	Mesophytic	Herbs for promoting diuresis and eliminating dampness	Clears heat and dampness| dispels wind and relieves itching.			��		[1][2][3]
Oxalis corniculata L.	Oxalidaceae	Herb	Heliophilic	Hygrophilous	Herbs for promoting diuresis and eliminating dampness	Clears heat and dampness| detoxifies and reduces swelling| cools blood and disperses blood stasis.			��		[1][3][4]
Gonocarpus micranthus Thunberg	Haloragaceae	Herb	Intermediate	Hygrophilous	Herbs for promoting diuresis and eliminating dampness	Relieves cough and asthma| clears heat and dampness| regulates menstruation and promotes blood circulation.					[1][3]
Benincasa hispida (Thunb.) Cogn.	Cucurbitaceae	Herb	Heliophilic	Mesophytic	Herbs for promoting diuresis and eliminating dampness	Diuretic and detumescent			��		[1][2]
Viola japonica Langsd. ex DC.	Violaceae	Herb	Shade-tolerant	Hygrophilous	Herbs for promoting diuresis and eliminating dampness	Clears away heat and detoxifies| resolves blood stasis and discharges pus| cools blood and clears the liver					[1][3]
Ceiba pentandra (L.) Gaertn.	Bombacaceae	Tree	Heliophilic	Mesophytic	Herbs for promoting diuresis and eliminating dampness	Treats dysentery and stops diarrhea			��		[1][10]
Abrus pulchellus subsp. cantoniensis (Hance) Verdcourt	Leguminosae	Shrub	Heliophilic	Mesophytic	Herbs for promoting diuresis and eliminating dampness	Diuretic and reduces jaundice| Clears heat| removes toxin| soothes the liver and relieves pain			��		[1][2][3]
Abrus pulchellus subsp. mollis (Hance) Verdc.	Leguminosae	Vine	Intermediate	Mesophytic	Herbs for promoting diuresis and eliminating dampness	Clears heat and dampness| detoxifies.					[1][3][4]
Grona styracifolia (Osbeck) H. Ohashi & K. Ohashi	Leguminosae	Herb	Heliophilic	Hygrophilous	Herbs for promoting diuresis and eliminating dampness	Dispels dampness and jaundice| promotes urination and relieves stranguria					[1][2][3]
Chamaecrista mimosoides Standl.	Leguminosae	Herb	Heliophilic	Mesophytic	Herbs for promoting diuresis and eliminating dampness	Clears heat| removes toxin| strengthens the spleen| dispels dampness| and promotes bowel movements.					[1][3]
Phyllodium elegans (Lour.) Desv.	Leguminosae	Shrub	Heliophilic	Mesophytic	Herbs for promoting diuresis and eliminating dampness	Disperses blood stasis| eliminates stagnation| stops bleeding| clears heat and dispels dampness.					[1][3]
Phyllodium pulchellum (L.) Desv.	Leguminosae	Shrub	Heliophilic	Mesophytic	Herbs for promoting diuresis and eliminating dampness	Roots: Dissolves stasis and eliminates symptoms| clears heat and promotes diuresis. Above-ground parts: Clears heat| removes toxin| dispels wind and promotes diuresis| promotes blood circulation and reduces swelling.			��		[1][3]
Ulmus parvifolia Jacq.	Ulmaceae	Tree	Heliophilic	Hygrophilous	Herbs for promoting diuresis and eliminating dampness	Stem: Unblocks meridians and relieves pain. Bark and root bark: Clears heat and promotes diuresis| detoxifies and reduces swelling| cools blood and stops bleeding. Leaves: Clears heat| removes toxin| reduces swelling and relieves pain.					[1][3][10]
Hovenia?acerba?Lindl.	Rhamnaceae	Tree	Intermediate	Mesophytic	Herbs for promoting diuresis and eliminating dampness	Mature seeds: Detoxifies alcohol| quenches thirst| relieves restlessness| stops vomiting| and promotes urination. Roots: Dispels wind and activates meridians| stops bleeding| and relieves alcohol. Leaves: Clears heat| removes toxin| relieves restlessness and quenches thirst. Bark: Promotes blood circulation| relaxes muscles| aids digestion| and treats hemorrhoids. Sap from the trunk: Dispels filt…					[1][3]
Mangifera indica L.	Anacardiaceae	Tree	Heliophilic	Hygrophilous	Herbs for promoting diuresis and eliminating dampness| Herbs for relieving food retention| Herbs for resolving phlegm and relieving cough and asthma	Clears the lungs and relieves coughs| eliminates phlegm and resolves stagnation| and relieves itching.			��	��	[1][3][4][5]
Lasianthus chinensis (Champ.) Benth.	Rubiaceae	Tree	Intermediate	Hygrophilous	Herbs for promoting diuresis and eliminating dampness	Roots: Dispels wind and dampness| promotes blood circulation and relieves pain. Leaves: Clears heat and removes dampness.					[1][3]
Lysimachia christiniae Hance	Primulaceae	Herb	Intermediate	Hygrophilous	Herbs for promoting diuresis and eliminating dampness	Dispels dampness and jaundice| promotes urination and relieves stranguria| detoxifies and reduces swelling					[1][2][3]
Lysimachia kwangtungensis (Handel-Mazzetti) C. M. Hu	Primulaceae	Herb	Shade-tolerant	Mesophytic	Herbs for promoting diuresis and eliminating dampness	Clears heat| removes toxin| promotes urination and relieves stranguria					[1][10]
Lysimachia fortunei Maxim.	Primulaceae	Herb	Intermediate	Hygrophilous	Herbs for promoting diuresis and eliminating dampness	Clears heat and dampness| cools blood and activates blood circulation| detoxifies and reduces swelling.					[1][3]
Plantago asiatica L.	Plantaginaceae	Herb	Heliophilic	Mesophytic	Herbs for promoting diuresis and eliminating dampness	Clears heat| promotes urination to relieve stranguria| expels phlegm| cools blood| and removes toxin	��				[1][2][3]
Plantago major L.	Plantaginaceae	Herb	Intermediate	Hygrophilous	Herbs for promoting diuresis and eliminating dampness	Dispels diuresis and relieves jaundice| detoxifies and reduces swelling					[1][3]
Plantago depressa Willd.	Plantaginaceae	Herb	Heliophilic	Mesophytic	Herbs for promoting diuresis and eliminating dampness	Whole plant: Clears heat| promotes urination and relieves stranguria| eliminates phlegm| cools blood| and detoxifies. Mature seeds: Clears heat| promotes urination and relieves stranguria| dispels dampness and stops diarrhea| improves eyesight| and eliminates phlegm.	��				[1][2][3]
Brunfelsia brasiliensis (Spreng.) L. B. Smith et Downs	Solanaceae	Shrub	Intermediate	Hygrophilous	Herbs for promoting diuresis and eliminating dampness	Clears heat and reduces swelling		��	��		[1][8]
Stachys oblongifolia Benth.	Lamiaceae	Herb	Intermediate	Hygrophilous	Herbs for promoting diuresis and eliminating dampness	Tonifies Qi| stops bleeding.					[1][3][10]
Isodon walkeri (Arnott) H. Hara	Lamiaceae	Herb	Intermediate	Hygrophilous	Herbs for promoting diuresis and eliminating dampness	Clears heat and dampness| activates blood circulation and disperses blood stasis.					[1][3]
Musa?basjoo?Sieb. et Zucc.	Musaceae	Herb	Heliophilic	Hygrophilous	Herbs for promoting diuresis and eliminating dampness	Rhizome: Clears heat| removes toxin| quenches thirst| and promotes urination. Flowers: Resolves phlegm and relieves abdominal distension| disperses blood stasis| and relieves pain. Leaves: Clears heat| promotes urination| and detoxifies. Stem juice: Clears heat| quenches thirst| and detoxifies. Fruit: "Compendium of Materia Medica for Dietary Therapy" states: (Raw) Quens thirst and moistens the l…					[1][3][7]
Canna indica L.	Cannaceae	Herb	Heliophilic	Hygrophilous	Herbs for promoting diuresis and eliminating dampness| Hemostatic herbs	Flowers: Promotes blood circulation and stops bleeding. Roots or stems: Clears heat| removes toxin| regulates menstruation| and promotes diuresis.			��		[1][3]
Canna indica 'Edulis'	Cannaceae	Herb	Heliophilic	Mesophytic	Herbs for promoting diuresis and eliminating dampness	Clears heat and dampness| detoxifies.			��		[1][3][10]
Juncus effusus L.	Juncaceae	Herb	Intermediate	Hygrophilous	Herbs for promoting diuresis and eliminating dampness	Clears heart fire and promotes urination.					[1][3][4]
Coix lacryma-jobi L.	Gramineae	Herb	Intermediate	Hygrophilous	Herbs for promoting diuresis and eliminating dampness	Drains dampness| strengthens the spleen| relieves paralysis| and clears heat and pus	��	��	��		[1][3]
Zea mays L.	Gramineae	Herb	Heliophilic	Mesophytic	Herbs for promoting diuresis and eliminating dampness	Seed oil: Lowers blood pressure and blood lipids. Male flower spike: Soothes the liver and promotes bile secretion. Style and stigma: Promotes urination and reduces swelling| clears the liver and promotes bile secretion. Cob: Strengthens the spleen and eliminates dampness. Seeds: Regulates the stomach and stimulates appetite| promotes urination and reduces swelling. Sheath-like bracts: Clears hea…	��				[1][3]
Piper longum L.	Piperaceae	Vine	Intermediate	Hygrophilous	Herbs for warming the interior	Warms the middle energizer| disperses cold| moves qi| and relieves pain	��	��			[1][2][10]
Piper sarmentosum Roxb.	Piperaceae	Herb	Intermediate	Hygrophilous	Herbs for warming the interior	Roots: Dispels wind and dampness| reduces swelling| relieves pain| detoxifies| and prevents malaria. Cluster: Warms the middle and dispels cold| promotes qi and relieves pain| eliminates dampness and reduces swelling. Stem| leaves| or whole herb: Dispels wind and cold| promotes qi and relieves pain| activates collaterals| and reduces swelling.		��	��		[1][3]
Capsicum annuum var. conoides (Mill.) Irish	Solanaceae	Shrub	Heliophilic	Mesophytic	Herbs for warming the interior	Promotes blood circulation| reduces swelling| and detoxifies.					[1][3]
Alpinia galanga (L.) Willd.	Zingiberaceae	Herb	Heliophilic	Mesophytic	Herbs for warming the interior	Fruit: Warms the middle and dries dampness| invigorates the spleen and aids digestion.		��	��		[1][2]
Alpinia oblongifolia Hayata	Zingiberaceae	Herb	Intermediate	Hygrophilous	Herbs for warming the interior	Warms the middle and aids digestion| dispels cold and relieves pain| promotes blood circulation| relieves cough and asthma.					[1][3]
Alpinia officinarum Hance	Zingiberaceae	Herb	Heliophilic	Hygrophilous	Herbs for warming the interior	Warms the stomach| stops vomiting| disperses cold| and relieves pain	��	��	��		[1][2][3]
Alpinia zerumbet (Pers.) B. L. Burtt & R. M. Sm.	Zingiberaceae	Herb	Shade-tolerant	Hygrophilous	Herbs for warming the interior	Warms the middle and dries dampness| promotes qi and relieves pain| and stops malaria.		��	��		[1][3]
Kaempferia elegans (Wall) .	Zingiberaceae	Herb	Shade-tolerant	Hygrophilous	Herbs for warming the interior	Warms the middle and relieves pain| promotes qi and digestion.			��		[1][10]
Zingiber officinale Roscoe	Zingiberaceae	Herb	Shade-tolerant	Hygrophilous	Herbs for warming the interior| Hemostatic herbs	Warms the middle energizer and disperses cold	��	��	��		[1][2][3]
Aristolochia debilis Sieb. et Zucc.	Aristolochiaceae	Vine	Intermediate	Hygrophilous	Herbs for regulating qi| Herbs for resolving phlegm and relieving cough and asthma	Fruit: Clears the lungs and lowers qi| relieves cough and asthma| and clears the large intestine. Stem and leaves: Promotes qi and blood circulation| promotes diuresis and reduces swelling| and detoxifies. Root: Promotes qi and relieves pain| detoxifies and reduces swelling| calms the liver and lowers blood pressure.				��	[1][3]
Aquilaria sinensis (Lour.) Spreng.	Thymelaeaceae	Tree	Heliophilic	Mesophytic	Herbs for regulating qi| Herbs for inducing resuscitation	Promotes qi and relieves pain| warms the middle and stops vomiting| promotes qi and relieves asthma.		��	��		[1][10]
Canavalia gladiata (Jacq.) DC.	Leguminosae	Herb	Heliophilic	Mesophytic	Herbs for regulating qi	Warms the middle| lowers qi| and stops hiccups.	��		��		[1][2]
Dalbergia sissoo Roxb.[Hort. Beng.53.1814|nom. Nud.] ex DC.	Leguminosae	Tree	Intermediate	Mesophytic	Herbs for regulating qi	Promotes blood circulation| dissipates blood stasis| stops bleeding and relieves pain| lowers qi| and dispels filth.		��			[1][3]
Dalbergia assamica Benth.	Leguminosae	Tree	Heliophilic	Hygrophilous	Herbs for regulating qi	Promotes qi and relieves pain| detoxifies and reduces swelling.					[1][3]
Dalbergia hancei Benth.	Leguminosae	Vine	Intermediate	Mesophytic	Herbs for regulating qi	Stem: Regulates qi and relieves pain. Resin: Promotes qi and relieves pain| stops bleeding. Root: Relaxes tendons and activates meridians| strengthens bones and muscles.		��			[1][3]
Morella rubra Lour.	Myricaceae	Tree	Shade-tolerant	Hygrophilous	Herbs for regulating qi| Herbs for relieving food retention	Fruit: Promotes fluid production and relieves restlessness| harmonizes the stomach and aids digestion| relieves hangover| astringes the intestines| and stops bleeding. Leaves: Drys dampness and dispels wind| relieves itching. Seed: Promotes diuresis and reduces swelling| heals sores. Bark| root bark| or root: Promotes qi and blood circulation| relieves pain| stops bleeding| detoxifies and reduces…					[1][3]
Ficus benjamina L.	Moraceae	Tree	Heliophilic	Mesophytic	Herbs for heat clearing	Clears heat| removes toxin| dispels wind| and cools blood.					[1][10]
Santalum album L.	Santalaceae	Tree	Heliophilic	Mesophytic	Herbs for regulating qi	Promotes qi and warms the middle| stimulates appetite and relieves pain.		��			[1][2][3]
Melia?azedarach?L.	Meliaceae	Tree	Heliophilic	Hygrophilous	Herbs for regulating qi| Anthelmintics	Kills insects| treats ringworm.		��	��	��	[1][2][5]
Engelhardia roxburghiana Wall.	Juglandaceae	Tree	Intermediate	Mesophytic	Herbs for regulating qi	Bark: Promotes qi| eliminates dampness| and relieves stagnation. Leaves: Clears heat and relieves pain.					[1][3]
Diospyros kaki Thunb.	Ebenaceae	Tree	Heliophilic	Mesophytic	Herbs for regulating qi| Herbs for resolving phlegm and relieving cough and asthma	Reduces nausea and vomiting					[1][2][3]
Cestrum nocturnum L.	Solanaceae	Vine	Intermediate	Hygrophilous	Herbs for heat clearing	Clears heat and reduces swelling| soothes the liver and improves eyesight		��	��		[1][10]
Cyperus rotundus L.	Cyperaceae	Herb	Heliophilic	Hygrophilous	Herbs for regulating qi	Soothes the liver and relieves depression| regulates qi and relieves fullness| regulates menstruation and relieves pain.	��	��			[1][2][3]
Uvaria macrophylla Roxburgh	Annonaceae	Shrub	Intermediate	Mesophytic	Herbs for relieving food retention	Strengthens the stomach and promotes qi circulation| dispels wind and relieves pain.			��		[1][7]
Raphanus sativus L.	Cruciferae	Herb	Heliophilic	Mesophytic	Herbs for relieving food retention	Helps digestion and relieves bloating| reduces qi and resolves phlegm.	��				[1][2][3]
Carica papaya L.	Caricaceae	Tree	Heliophilic	Hygrophilous	Herbs for relieving food retention	Fruit: Helps digestion and promotes lactation| removes dampness and unclogs the meridians| detoxifies and repels parasites. Leaves: Detoxifies and sets bones.		��	��		[1][3]
Microcos paniculata L.	Tiliaceae	Tree	Intermediate	Mesophytic	Herbs for relieving food retention	Clears heat and dampness| strengthens the stomach and relieves stagnation.	��				[1][3]
Bauhinia variegata L.	Leguminosae	Tree	Heliophilic	Mesophytic	Herbs for relieving food retention	Flower: Clears heat| removes toxin| relieves cough. Root: Strengthens the spleen and removes dampness| stops bleeding. Bark: Strengthens the spleen and removes dampness. Leaves: Relieves cough and resolves phlegm| promotes laxative effects.		��	��		[1][3]
Bauhinia variegata var. candida (Roxb.) Voigt	Leguminosae	Tree	Heliophilic	Mesophytic	Herbs for relieving food retention	Treats indigestion		��	��		[1][10]
Dracontomelon duperreanum Pierre	Anacardiaceae	Tree	Heliophilic	Hygrophilous	Herbs for relieving food retention	Fruit: Strengthens the stomach| promotes salivation| sobers up| and detoxifies. Root bark: Detoxifies and resolves carbuncles. Leaves: Detoxifies and heals sores.			��		[1][3]
Pouteria campechiana (Kunth) Baehni	Sapotaceae	Tree	Heliophilic	Mesophytic	Herbs for relieving food retention	Stimulates appetite and aids digestion			��		[1][10]
Synsepalum dulcificum Daniell	Sapotaceae	Tree	Heliophilic	Mesophytic	Herbs for heat clearing	Detoxifies and reduces swelling.		��	��		[1][10]
Zingiber zerumbet (L.) Roscose ex Smith	Zingiberaceae	Herb	Shade-tolerant	Hygrophilous	Herbs for relieving food retention	Rhizome: Dispels wind and detoxifies. Rhizome: Dispels blood stasis and swelling| detoxifies and relieves pain.			��		[1]
Setaria italica var. germanica (Mill.) Schred.	Gramineae	Herb	Heliophilic	Mesophytic	Herbs for relieving food retention	Swill: Clears heat and stops diarrhea| quenches thirst| kills insects and heals sores. Sticky seeds: Dispel wind and dampness| soothe the stomach and calms the mind| detoxifies and heals sores. Seed kernel (yellow millet): Regulates the middle| replenishes qi| and eliminates dampness. Seed kernel (green millet): Strengthens the spleen and replenishes qi| astringes semen and stops diarrhea| promot…					[1][3]
Taxus?wallichiana?var.?mairei?(Lemee & H. L��veill��) L. K. Fu & Nan Li	Taxaceae	Tree	Shade-tolerant	Hygrophilous	Anthelmintics	Expels parasites.			��		[1][7][10]
Cucurbita moschata (Duch. ex Lam.) Duch. ex Poiret	Cucurbitaceae	Herb	Heliophilic	Mesophytic	Anthelmintics	Fruit: Detoxifies and reduces swelling. Seed: Kills insects| promotes lactation| promotes diuresis and reduces swelling. Tendrils: Relieves breast retraction and pain in women. The seedlings that germinate from the seeds within the mature fruit dispel wind and relieve pain. The pulp detoxifies and heals sores. The leaves clear heat| relieve summer heat| and stop bleeding. The flowers clear damp h…					[1][3][10]
Combretum indicum (L.) Jongkind	Combretaceae	Shrub	Heliophilic	Hygrophilous	Anthelmintics	Kills insects and eliminates stagnation.		��	��	��	[1][2][5]
Ulmus macrocarpa Hance	Ulmaceae	Tree	Heliophilic	Mesophytic	Anthelmintics	Sauce made from the fruit and koji: Kills insects. Processed fruit products: Kills insects| eliminates stagnation| removes dampness and stops dysentery.					[1][3]
Pteris fauriei Hieron.	Pteridaceae	Fern	Intermediate	Hygrophilous	Hemostatic herbs	Clears heat and dampness| dispels wind and calms nerves| astringes sores and stops bleeding.					[1][3]
Cycas revoluta Thunb.	Cycadaceae	Fern	Intermediate	Mesophytic	Hemostatic herbs| Herbs for activating blood circulation to dissipate blood stasis| Herbs for calming the liver and sopping endogenous wind	Flowers: Regulates qi and dispels dampness| activates blood circulation and stops bleeding| benefits the kidneys and strengthens essence. Seeds: Calms the liver and lowers blood pressure| relieves cough and eliminates phlegm| astringes and strengthens. Roots: Dispels wind and unclogs meridians| activates blood circulation and stops bleeding. Leaves: Regulates qi and relieves pain| disperses blood…			��	��	[1][3][5]
Platycladus orientalis (L.) Franco	Cupressaceae	Tree	Intermediate	Mesophytic	Hemostatic herbs| Tranquilizers	Dried branches and leaves: Cools blood and stops bleeding| resolves phlegm and stops coughs| promotes hair growth and darkens. Dried mature kernels: Nourishes the heart and calms the mind| moistens the intestines and promotes bowel movements| stops sweating.	��		��		[1][2][3]
Nageia nagi (Thunberg) Kuntze	Podocarpaceae	Tree	Shade-tolerant	Hygrophilous	Hemostatic herbs	Leaves: Stops bleeding| sets bones. Roots or bark: Dispel wind and dampness		��	��		[1][3]
Nageia fleuryi (Hickel) de Laubenfels	Podocarpaceae	Tree	Intermediate	Hygrophilous	Hemostatic herbs	Dispels rheumatism| dredges meridians and relieves pain		��	��		[1][10]
Bryophyllum pinnatum (L. f.) Oken	Crassulaceae	Herb	Heliophilic	Xerophytic	Hemostatic herbs	Removes toxin| reduces swelling| invigorates blood circulation| relieves pain| draws out toxins| and promotes tissue regeneration.			��		[1][4]
Kalanchoe ceratophylla Haworth	Crassulaceae	Herb	Intermediate	Xerophytic	Hemostatic herbs	Dispels blood stasis| stops bleeding| clears heat| and removes toxin.					[1][3]
Phedimus aizoon (Linnaeus) 't Hart	Crassulaceae	Herb	Intermediate	Mesophytic	Hemostatic herbs	Dispels blood stasis| stops bleeding| calms the mind| and removes toxin.					[1][3]
Rumex madaio Makino	Polygonaceae	Herb	Intermediate	Hygrophilous	Hemostatic herbs| Herbs for relieving toxicity| killing parasitess and relieving itching	Roots: Clears heat| removes toxin| cools blood and stops bleeding| removes blood stasis and reduces swelling| promotes urination| and relieves insecticide. Leaves: Clears heat| removes toxin| cools blood and stops bleeding| reduces swelling and disperses blood stasis.					[1][3]
Boehmeria nivea (L.) Gaudich.	Urticaceae	Shrub	Heliophilic	Hygrophilous	Hemostatic herbs	Flowers: Clears the heart and relieves restlessness| cools blood and relieves rashes. Stems or young stems with leaves: Disperses blood stasis and relieves toxins. Stem bark: Clears heat and cools blood| stops bleeding| removes toxins and promotes urination| stabilizes pregnancy and promotes lactation. Leaves: Cools blood and stops bleeding| disperses blood stasis and reduces swelling| and reliev…					[1][3][10]
Styphnolobium japonicum (L.) Schott	Leguminosae	Tree	Intermediate	Mesophytic	Hemostatic herbs	Flowers and buds: Cools blood and stops bleeding| clears the liver and reduces heat. Fruits: Clears heat and reduces heat| cools blood and stops bleeding.	��	��	��		[1][2][3]
Trema?tomentosa?(Roxb.)H. Hara	Ulmaceae	Tree	Heliophilic	Mesophytic	Hemostatic herbs	Leaves have hemostatic properties| while roots have hemostatic properties and reduce swelling.					[1][10]
Gironniera subaequalis Planch.	Ulmaceae	Tree	Intermediate	Hygrophilous	Hemostatic herbs	Dispels wind and dampness					[1][10]
Canarium pimela K. D. Koenig	Burseraceae	Tree	Heliophilic	Mesophytic	Hemostatic herbs	Core: Stops bleeding. Bark: Stops bleeding. Root: Stops bleeding| dispels rheumatism| relaxes tendons and meridians. Seed: Moistens the lungs| promotes qi| and replenishes blood. Leaves: Clears heat| removes toxin| stops bleeding. Fruit: Stops bleeding| promotes diuresis| and detoxifies.					[1][3]
Rhododendron mucronatum (Blume) G. Don	Ericaceae	Shrub	Intermediate	Mesophytic	Hemostatic herbs	Stops coughs| strengthens semen| and stops leukorrhea.			��		[1][7]
Hedyotis chrysotricha (Palib.) Merr.	Rubiaceae	Herb	Intermediate	Mesophytic	Hemostatic herbs	Clears heat and dampness| reduces swelling and detoxifies.					[1][3]
Cirsium japonicum Fisch. ex DC.	Compositae	Herb	Intermediate	Mesophytic	Hemostatic herbs	Dried aerial parts: Cools blood and stops bleeding| disperses blood stasis| detoxifies| and eliminates carbuncles. Processed products: Cools blood and stops bleeding.	��				[1][2][3]
Stellaria media (L.) Villars	Caryophyllaceae	Herb	Intermediate	Hygrophilous	Hemostatic herbs	Clears heat| removes toxin| cools blood and eliminates carbuncles| promotes blood circulation and relieves pain| and promotes lactation.					[1][3]
Carmona microphylla (lam.) G. Don	Boraginaceae	Shrub	Heliophilic	Hygrophilous	Hemostatic herbs	Detoxifies and stops bleeding.			��		[1][8]
Ipomoea batatas (L.) Lamarck	Convolvulaceae	Herb	Heliophilic	Mesophytic	Hemostatic herbs| Restoratives	Tonifies the middle and harmonizes blood| replenishes qi and promotes fluid production| relaxes the intestines| and relieves constipation.			��		[1][3]
Dioscorea cirrhosa Lour.	Dioscoreaceae	Vine	Shade-tolerant	Mesophytic	Hemostatic herbs	Promotes blood circulation and stops bleeding| regulates qi and relieves pain| Clears heat| removes toxin.					[1][3]
Archontophoenix alexandrae (F. Muell.) H. Wendl. et Drude	Palmae	Tree	Heliophilic	Hygrophilous	Hemostatic herbs	Astringent and hemostatic			��		[1][8]
Caryota maxima Blume ex Martius	Palmae	Tree	Shade-tolerant	Hygrophilous	Hemostatic herbs	Leaf sheath fibers: Astringent and stops bleeding. Root: Strengthens tendons and bones.			��		[1][3][10]
Dypsis lutescens (H. Wendl.) Beentje et J. Dransf.	Palmae	Shrub	Intermediate	Hygrophilous	Hemostatic herbs	Astringent and hemostatic.					[1][3][10]
Rhapis excelsa (Thunb.) Henry ex Rehd.	Palmae	Shrub	Intermediate	Hygrophilous	Hemostatic herbs	Leaves: Astringent and hemostatic. Roots: Dispel wind and dampness| astringent and hemostatic.			��		[1][3]
Trachycarpus fortunei (Hook.) H. Wendl.	Palmae	Tree	Intermediate	Hygrophilous	Hemostatic herbs	Roots: Astringent and hemostatic| astringent and anti-dysentery| removes dampness| reduces swelling| and detoxifies. Buds and flowers: Hemostatic| anti-diarrhea| blood circulation| and resolves stagnation. Petioles and sheath fibers: Astringent and hemostatic. Leaves: Astringent and hemostatic| lowers blood pressure. Ripe fruit: Hemostatic| astringent| and strengthens essence. Heartwood: Nourishe…			��		[1][3]
Bletilla striata (Thunb. ex Murray) Rchb. f.	Orchidaceae	Herb	Shade-tolerant	Hygrophilous	Hemostatic herbs	Astringent and hemostatic| reduces swelling and promotes tissue regeneration.	��		��		[1][2]
Liparis nervosa (Thunb. ex A. Murray) Lindl.	Orchidaceae	Herb	Shade-tolerant	Hygrophilous	Hemostatic herbs	Cools blood and hemostasis| Clears heat| removes toxin.			��		[1][3]
Imperata cylindrica (L.) Beauv.	Gramineae	Herb	Intermediate	Hygrophilous	Hemostatic herbs	Cools blood and hemostasis| clears heat and promotes urination.	��				[1][2][3]
Selaginella tamariscina (P. Beauv.) Spring	Selaginellaceae	Fern	Intermediate	Xerophytic	Herbs for activating blood circulation to dissipate blood stasis	Promotes blood circulation and unblocks menstruation.			��		[1][3][10]
Pronephrium triphyllum (Sw.) Holtt.	Thelypteridaceae	Fern	Shade-tolerant	Mesophytic	Herbs for activating blood circulation to dissipate blood stasis	Clears heat| removes toxin| disperses blood stasis| reduces swelling| resolves phlegm| and relieves cough.					[1][3]
Asplenium nidus L.	Aspleniaceae	Fern	Intermediate	Hygrophilous	Herbs for activating blood circulation to dissipate blood stasis	Strengthens tendons and bones| promotes blood circulation and removes blood stasis.			��		[1][3]
Asplenium prolongatum Hook.	Aspleniaceae	Herb	Shade-tolerant	Hygrophilous	Herbs for activating blood circulation to dissipate blood stasis	Clears heat and dampness| promotes blood circulation and removes blood stasis| relieves cough and resolves phlegm| promotes urination and promotes lactation.			��		[1][7]
Cycas balansae Warb.	Cycadaceae	Shrub	Shade-tolerant	Mesophytic	Herbs for activating blood circulation to dissipate blood stasis	Root| stem| leaves| and flowers (spore leaves): Eliminate dampness and regulate qi| clear heat and detoxify. Seeds: Eliminate dampness and reduce adverse effects| strengthen the spleen and stomach| eliminate phlegm and relieve cough.					[1][3]
Podocarpus macrophyllus (Thunb.) Sweet	Podocarpaceae	Tree	Intermediate	Hygrophilous	Herbs for activating blood circulation to dissipate blood stasis| Restoratives	Seeds and receptacles: Promote qi and relieve pain| warm the middle and replenish blood. Branches and leaves: Stop bleeding. Root bark: Promotes blood circulation and removes blood stasis| dispels wind and dampness| kills insects and relieves itching.			��		[1][3]
Peperomia pellucida (L.) Kunth	Piperaceae	Herb	Shade-tolerant	Hygrophilous	Herbs for activating blood circulation to dissipate blood stasis	Clears heat| removes toxin| disperses blood stasis and relieves pain| stops bleeding.					[1][3]
Peperomia tetraphylla (Forst. F.) Hooker et Arnott	Piperaceae	Herb	Intermediate	Hygrophilous	Herbs for activating blood circulation to dissipate blood stasis	Relaxes muscles and activates blood circulation| dispels wind and dampness| resolves phlegm and relieves cough.					[1][3]
Achyranthes longifolia (Makino) Makino	Amaranthaceae	Herb	Intermediate	Mesophytic	Herbs for activating blood circulation to dissipate blood stasis	Promotes blood circulation and removes blood stasis| purges fire and detoxifies| promotes urination and relieves stranguria.					[1][3][10]
Achyranthes bidentata Blume	Amaranthaceae	Herb	Intermediate	Mesophytic	Herbs for activating blood circulation to dissipate blood stasis	Removes blood stasis and promotes menstruation| nourishes the liver and kidneys| strengthens tendons and bones| promotes urination and relieves stranguria| and guides blood downward.	��				[1][2][3]
Wikstroemia nutans Champ. ex Benth.	Thymelaeaceae	Shrub	Intermediate	Mesophytic	Herbs for activating blood circulation to dissipate blood stasis	Softens and disperses lumps| promotes blood circulation| relieves pain.				��	[1][3][10]
Bougainvillea spectabilis Willd.	Nyctaginaceae	Shrub	Heliophilic	Hygrophilous	Herbs for activating blood circulation to dissipate blood stasis	Detoxifies and clears heat| harmonizes qi and blood.			��		[1][10]
Mirabilis jalapa L.	Nyctaginaceae	Herb	Intermediate	Mesophytic	Herbs for activating blood circulation to dissipate blood stasis	Fruit: Clears heat and reduces spots| promotes dampness and detoxifies. Leaves: Clears heat| removes toxin| dispels wind and dampness| and promotes blood circulation. Roots: Clears heat and dampness| detoxifies and promotes blood circulation. Flowers: Moistens the lungs and cools the blood.		��	��		[1][3]
Xylosma congesta (Loureiro) Merrill	Flacourtiaceae	Tree	Intermediate	Mesophytic	Herbs for activating blood circulation to dissipate blood stasis	Roots: Detoxifies| promotes dampness| disperses blood stasis| and promotes labor. Branches and leaves: Clears heat and dampness| detoxifies| disperses blood stasis and reduces swelling. Bark: Clears heat and dampness| promotes labor. Branches: Promotes labor.			��		[1][3]
Begonia maculata Raddi	Begoniaceae	Herb	Intermediate	Mesophytic	Herbs for activating blood circulation to dissipate blood stasis	Disperses blood stasis| promotes diuresis| and detoxifies.			��		[1][3][10]
Elaeocarpus chinensis (Gardn. et Chanp.) Hook. f. ex Benth.	Elaeocarpaceae	Tree	Intermediate	Mesophytic	Herbs for activating blood circulation to dissipate blood stasis	Disperses blood stasis and reduces swelling.			��		[1][3][10]
Elaeocarpus rugosus Roxburgh	Elaeocarpaceae	Tree	Intermediate	Mesophytic	Herbs for activating blood circulation to dissipate blood stasis	Promotes blood circulation and removes blood stasis		��	��		[1][8]
Erythrophleum fordii Oliv.	Leguminosae	Tree	Heliophilic	Mesophytic	Herbs for activating blood circulation to dissipate blood stasis	Invigorates Qi and promotes blood circulation	��		��		[1][10]
Gleditsia sinensis Lam.	Leguminosae	Tree	Intermediate	Mesophytic	Herbs for activating blood circulation to dissipate blood stasis| Herbs for resolving phlegm and relieving cough and asthma| Herbs for inducing resuscitation	Dried ripe fruit: Dispels phlegm| opens the orifices| disperses stagnation| and reduces swelling. Dried thorns: Reduces swelling| expels toxins| drains pus| and kills insects.				��	[1][2][3]
Desmodium gangeticum (L.) DC.	Leguminosae	Shrub	Intermediate	Mesophytic	Herbs for activating blood circulation to dissipate blood stasis	Disperses blood stasis| regulates menstruation| detoxifies| and relieves pain.					[1][3]
Callerya dielsiana (Harms) P. K. Loc ex Z. Wei & Pedley	Leguminosae	Vine	Intermediate	Mesophytic	Herbs for activating blood circulation to dissipate blood stasis	Stops bleeding| replenishes blood| promotes blood circulation and dredges the meridians			��		[1][10]
Cassia fistula L.	Leguminosae	Tree	Intermediate	Mesophytic	Herbs for activating blood circulation to dissipate blood stasis| Herbs for causing vomiting	Fruit: Clears heat| promotes bowel movements| resolves stagnation| and relieves pain. Leaves: Dispel wind| unclog the meridians| detoxify| and kill insects.			��		[1][3]
Pellionia radicans (Sieb. et Zucc.) Wedd.	Urticaceae	Herb	Heliophilic	Hygrophilous	Herbs for activating blood circulation to dissipate blood stasis	Dispel wind and dampness| promote blood circulation and dissipate blood stasis| detoxify and relieve pain.					[1][3]
Aglaia odorata Lour.	Meliaceae	Tree	Shade tolerance at the seedling stage and shift to light preference at maturity	Mesophytic	Herbs for activating blood circulation to dissipate blood stasis	Branches and leaves: Dispel rheumatism| disperse blood stasis and swelling. Flowers: Promote qi| relieve fullness| open the lungs and relieve cough.		��	��		[1][3]
Toxicodendron succedaneum (L.) O. Kuntze	Anacardiaceae	Tree	Heliophilic	Mesophytic	Herbs for activating blood circulation to dissipate blood stasis	Leaves: Disperse blood stasis| stop bleeding| and detoxify. Roots or root bark: Disperse blood stasis| stop bleeding| and detoxify.				��	[1][3][10]
Toxicodendron vernicifluum (Stokes) F. A. Barkl.	Anacardiaceae	Tree	Heliophilic	Mesophytic	Herbs for activating blood circulation to dissipate blood stasis	Disperse blood stasis| unclog the meridians| eliminate accumulations and kill insects.				��	[1][2][3]
Rhododendron simsii Planch.	Ericaceae	Shrub	Intermediate	Mesophytic	Herbs for activating blood circulation to dissipate blood stasis	Fruit: Promotes blood circulation and relieves pain. Ye: Clearing heat and detoxifying| stopping bleeding| resolving phlegm and stopping cough. Root: Hemostasis with blood| swelling and pain relief. Flowers: harmonize blood| regulate menstruation| relieve cough| dispel wind and dampness| and relieve sores and toxins.		��	��		[1][3]
Carthamus tinctorius L.	Compositae	Herb	Heliophilic	Mesophytic	Herbs for activating blood circulation to dissipate blood stasis	Promote blood circulation and meridian circulation| remove blood stasis and relieve pain.	��				[1][2][3]
Chromolaena odorata (Linnaeus) R. M. King & H. Robinson	Compositae	Herb	Heliophilic	Mesophytic	Herbs for activating blood circulation to dissipate blood stasis	Relieve blood stasis| reduce swelling| detoxify| and stop bleeding.			��	��	[1][3]
Gynura bicolor (Willd.) DC.	Compositae	Herb	Heliophilic	Mesophytic	Herbs for activating blood circulation to dissipate blood stasis	Cooling blood to stop bleeding| clearing heat and reducing swelling.			��		[1][7]
Solanum pseudocapsicum L.	Solanaceae	Shrub	Heliophilic	Hygrophilous	Herbs for activating blood circulation to dissipate blood stasis	relieve pain.				��	[1][7]
Russelia equisetiformis Schltdl. & Cham.	Scrophulariaceae	Herb	Heliophilic	Mesophytic	Herbs for activating blood circulation to dissipate blood stasis	Continuing tendons and bones| promoting blood circulation and removing blood stasis.			��		[1][3]
Tecoma capensis Lindl.	Bignoniaceae	Shrub	Heliophilic	Mesophytic	Herbs for activating blood circulation to dissipate blood stasis	Clearing heat| dispersing blood stasis| promoting menstruation| and diuresis.			��		[1][3][10]
Salvia bowleyana Dunn	Lamiaceae	Herb	Intermediate	Mesophytic	Herbs for activating blood circulation to dissipate blood stasis	Promote blood circulation| remove blood stasis| regulate menstruation and relieve pain.					[1][3]
Salvia miltiorrhiza Bunge	Lamiaceae	Herb	Heliophilic	Mesophytic	Herbs for activating blood circulation to dissipate blood stasis	Promote blood circulation and remove blood stasis| unblock meridians and relieve pain| clear the heart and eliminate annoyance| cool blood and eliminate carbuncles.	��				[1][2][3]
Tradescantia pallida (Rose) D. R. Hunt	Commelinaceae	Herb	Intermediate	Mesophytic	Herbs for activating blood circulation to dissipate blood stasis	Promote blood circulation| stop bleeding| and detoxify snakes			��		[1][10]
Curcuma aromatica Salisb.	Zingiberaceae	Herb	Heliophilic	Mesophytic	Herbs for activating blood circulation to dissipate blood stasis	Promote blood circulation and relieve pain| promote qi circulation and relieve depression| clear the heart and cool the blood| promote bile flow and eliminate jaundice		��	��		[1][2]
Curcuma kwangsiensis S. G. Lee et C. F. Liang	Zingiberaceae	Herb	Heliophilic	Mesophytic	Herbs for activating blood circulation to dissipate blood stasis	Root tubers: promote blood circulation and relieve pain| promote qi circulation and relieve depression| clear the heart and cool the blood| promote bile flow and reduce jaundice. Root and stem: promoting qi circulation| breaking blood| reducing accumulation| and relieving pain.		��	��		[1][2][3]
Curcuma phaeocaulis Valeton	Zingiberaceae	Herb	Heliophilic	Hygrophilous	Herbs for activating blood circulation to dissipate blood stasis| Antirheumatic herbs	Promotes blood circulation| alleviates pain| promotes qi circulation| and relieves stagnation		��			[1][2][3]
Curcuma longa L.	Zingiberaceae	Herb	Heliophilic	Mesophytic	Herbs for activating blood circulation to dissipate blood stasis	Promotes blood circulation| alleviates pain| promotes qi circulation| and relieves stagnation	��	��	��		[1][2][3]
Stahlianthus involucratus (King ex Bak.) Craib ex Loesener	Zingiberaceae	Herb	Intermediate	Hygrophilous	Herbs for activating blood circulation to dissipate blood stasis	Relieve blood stasis| relieve pain| and stop bleeding.					[1][4]
Kaempferia rotunda L.	Zingiberaceae	Herb	Heliophilic	Mesophytic	Herbs for activating blood circulation to dissipate blood stasis	Promote blood circulation and relieve pain.			��		[1][3][10]
Epipremnum aureum (Linden et Andre) Bunting	Araceae	Vine	Shade-tolerant	Hygrophilous	Herbs for activating blood circulation to dissipate blood stasis	External use can alleviate injuries from falls and injuries			��		[1][10]
Epipremnum pinnatum (L.) Engl.	Araceae	Vine	Shade-tolerant	Mesophytic	Herbs for activating blood circulation to dissipate blood stasis	Clear heat and cool blood| promote blood circulation and dispel stasis| detoxify and reduce swelling.			��		[1][3]
Hippeastrum rutilum (Ker-Gawl.) Herb.	Amaryllidaceae	Herb	Intermediate	Mesophytic	Herbs for activating blood circulation to dissipate blood stasis	reduce swelling and relieve pain		��	��		[1][10]
Livistona chinensis (Jacq.) R. Br.	Palmae	Tree	Intermediate	Hygrophilous	Herbs for activating blood circulation to dissipate blood stasis	Seed: Promotes blood circulation and removes blood stasis| softens and disperses lumps. Ye: Converge and stop bleeding| stop sweating. Root: Pain relief| asthma relief.			��		[1][3][10]
Liparis campylostalix H. G. Reichenbach	Orchidaceae	Herb	Shade-tolerant	Mesophytic	Herbs for activating blood circulation to dissipate blood stasis	Promote blood circulation| regulate menstruation| stop bleeding| and relieve pain					[1][8]
Alsophila spinulosa (Wall. ex Hook.) R. M. Tryon	Cyatheaceae	Fern	Intermediate	Hygrophilous	Herbs for resolving phlegm and relieving cough and asthma	Dispelling wind and dampness| promoting blood circulation and unblocking meridians| relieving cough and asthma| clearing heat and detoxifying| and killing insects.			��		[1][3]
Lemmaphyllum microphyllum C. Presl	Polypodiaceae	Fern	Heliophilic	Hygrophilous	Herbs for resolving phlegm and relieving cough and asthma	Clear the lungs and cough| cool the blood and stop bleeding| clear heat and detoxify.			��		[1][3]
Ginkgo biloba L.	Ginkgoaceae	Tree	Heliophilic	Mesophytic	Herbs for resolving phlegm and relieving cough and asthma	Dry and mature seeds: tighten the lungs| relieve wheezing| stop diarrhea. Dried leaves: promote blood circulation and remove blood stasis| unblock meridians and relieve pain| tighten lungs and relieve asthma| and reduce turbidity and cholesterol.	��	��	��		[1][2][3]
Aristolochia contorta Bunge	Aristolochiaceae	Vine	Intermediate	Hygrophilous	Herbs for resolving phlegm and relieving cough and asthma	Fruit: Clears the lungs and lowers qi| relieves cough and asthma| and clears the large intestine. Stem and leaves: Promotes qi and blood circulation| promotes diuresis and reduces swelling| and detoxifies. Root: Promotes qi and relieves pain| detoxifies and reduces swelling| calms the liver and lowers blood pressure.		��	��		[1][3]
Sinapis alba Linnaeus	Cruciferae	Herb	Heliophilic	Mesophytic	Herbs for resolving phlegm and relieving cough and asthma	Warm the lungs| eliminate phlegm and promote qi circulation| disperse nodules| unblock collaterals and relieve pain.	��				[1][2]
Saxifraga stolonifera Curt.	Saxifragaceae	Herb	Intermediate	Hygrophilous	Herbs for resolving phlegm and relieving cough and asthma	Relieve wind and heat| cool blood and detoxify.			��		[1][2][3]
Cyathula prostrata (L.) Blume	Amaranthaceae	Herb	Intermediate	Mesophytic	Herbs for resolving phlegm and relieving cough and asthma	Above ground part: Clearing heat and detoxifying| promoting blood circulation and dispersing blood stasis. Root: Clearing the intestines and promoting diuresis.					[1][3][10]
Gomphrena globosa L.	Amaranthaceae	Herb	Heliophilic	Mesophytic	Herbs for resolving phlegm and relieving cough and asthma	Relieve cough and asthma| clear liver and improve vision| detoxify.			��		[1][3]
Dillenia turbinata Finet et Gagnep.	Dilleniaceae	Tree	Intermediate	Mesophytic	Herbs for resolving phlegm and relieving cough and asthma	relieve cough			��		[1][10]
Cucumis melo L.	Cucurbitaceae	Herb	Heliophilic	Mesophytic	Herbs for resolving phlegm and relieving cough and asthma| Herbs for causing vomiting	Clear the lungs| moisten the intestines| remove blood stasis| discharge pus| treat injuries and relieve pain.		��	��		[1][2][3]
Hylocereus undatus (Haw.) Britt. et Rose	Cactaceae	Shrub	Intermediate	Xerophytic	Herbs for resolving phlegm and relieving cough and asthma	Stem: relaxes tendons| activates meridians; removes toxin| and reduces swelling. Flower: clears heat| moistens lung; relieves cough| and resolves phlegm.		��	��		[1][3]
Epiphyllum oxypetalum (DC.) Haw.	Cactaceae	Shrub	Intermediate	Mesophytic	Herbs for resolving phlegm and relieving cough and asthma	Flower: clears lung heat| stops cough; cools blood| stops bleeding; nourishes heart| and calms the mind. Stem: clears heat and removes toxin.		��	��		[1][3][10]
Senna surattensis (N. L. Burman) H. S. Irwin & Barneby	Leguminosae	Shrub	Intermediate	Mesophytic	Herbs for resolving phlegm and relieving cough and asthma	Clearing heat and promoting bowel movements			��		[1][3]
Berchemia lineata (L.) DC.	Rhamnaceae	Shrub	Heliophilic	Mesophytic	Herbs for resolving phlegm and relieving cough and asthma	Regulating the lungs to relieve cough| removing blood stasis and pain| soothing the liver and reducing jaundice| strengthening the stomach and eliminating accumulation.			��		[1][3][4]
Sageretia thea (Osbeck) Johnst.	Rhamnaceae	Shrub	Heliophilic	Mesophytic	Herbs for resolving phlegm and relieving cough and asthma	Root: Reduce Qi; reduce phlegm; Eliminate wind and promote dampness. Ye: Clearing heat and detoxifying.		��	��		[1][3]
Citrus �� limon (Linnaeus) Osbeck	Rutaceae	Tree	Intermediate	Mesophytic	Herbs for resolving phlegm and relieving cough and asthma	Leaves: resolving phlegm and relieving cough; Regulating qi and stomach; to stop diarrhea. Root: promote qi circulation and blood circulation; relieve pain; relieve a cough. Pericarp: Qi carrying; And stomach; relieve pain. Fruit: generates saliva to relieve heat| and soothes the stomach and fetus.		��	��		[1][3]
Glycosmis pentaphylla (Retz.) Correa	Rutaceae	Tree	Intermediate	Mesophytic	Herbs for resolving phlegm and relieving cough and asthma	Regulating qi and strengthening spleen| drying dampness and resolving phlegm					[1][2]
Vincetoxicum glaucescens (Decne.) C. Y. Wu et D. Z. Li	Asclepiadaceae	Herb	Heliophilic	Hygrophilous	Herbs for resolving phlegm and relieving cough and asthma	Reduce Qi| eliminate phlegm| and cough.					[1][2][3]
Aster baccharoides (Benth.) Steetz.	Compositae	Herb	Heliophilic	Mesophytic	Herbs for resolving phlegm and relieving cough and asthma	Whole plant: Clearing heat and detoxifying| stopping bleeding and promoting muscle growth| insecticidal; Also used for catching a cold. Root: Warm the lungs and relieve cough.					[1][10]
Aster heterolepis Hand.-Mazz.	Compositae	Herb	Heliophilic	Mesophytic	Herbs for heat clearing	Cooling blood| stopping bleeding| clearing heat and detoxifying					[1][10]
Platycodon grandiflorus (Jacq.) A. DC.	Campanulaceae	Herb	Heliophilic	Mesophytic	Herbs for resolving phlegm and relieving cough and asthma	Disperses lung qi| induces sweating| expectorates phlegm| and drains pus	��				[1][2][3]
Pyrostegia venusta (Ker-Gawl.) Miers	Bignoniaceae	Vine	Heliophilic	Mesophytic	Herbs for resolving phlegm and relieving cough and asthma	Moisten the lungs and relieve cough; Clear heat and clear throat.			��		[1][3]
Datura inoxia Mill.	Solanaceae	Herb	Heliophilic	Mesophytic	Herbs for resolving phlegm and relieving cough and asthma	Flower: Relieve asthma and cough; Anesthesia and pain relief; Relieve spasms and stop twitching. Root: cough suppressant; relieve pain; Remove pus. Ye: Relieves cough and asthma; Relieve pain and remove pus. Fruit or seed: Relieve asthma; Dispelling wind; relieve pain.				��	[1][3]
Brugmansia arborea (L.) Lagerh.	Solanaceae	Tree	Intermediate	Mesophytic	Herbs for resolving phlegm and relieving cough and asthma	Relieve asthma| dispel wind| anesthetize and relieve pain		��	��		[1][8]
Tradescantia spathacea Swartz	Commelinaceae	Herb	Intermediate	Mesophytic	Herbs for resolving phlegm and relieving cough and asthma	Flower: Clearing the lungs and resolving phlegm| cooling blood to stop bleeding| detoxifying and stopping dysentery. Ye: Clearing heat and detoxifying| removing blood stasis and stopping bleeding.			��		[1][3]
Murdannia bracteata (C|B. Clarke) J. K. Morton ex Hong	Commelinaceae	Herb	Intermediate	Hygrophilous	Herbs for resolving phlegm and relieving cough and asthma	Resolving phlegm and dispersing nodules; Diuretic and gonococcal.					[1][3][4]
Maranta arundinacea L.	Marantaceae	Herb	Intermediate	Hygrophilous	Herbs for resolving phlegm and relieving cough and asthma	Clearing the lungs and relieving cough; Clear heat and promote diuresis.			��		[1][3]
Arisaema erubescens (Wall.) Schott	Araceae	Herb	Shade-tolerant	Mesophytic	Herbs for resolving phlegm and relieving cough and asthma	Dissolve nodules and reduce swelling.				��	[1][2][3]
Amorphophallus paeoniifolius (Dennstedt) Nicolson	Araceae	Herb	Shade-tolerant	Hygrophilous	Herbs for resolving phlegm and relieving cough and asthma	Soothing the liver and strengthening the spleen| detoxifying and dispersing nodules.		��			[1][3][4]
Sauromatum giganteum (Engler) Cusimano & Hetterscheid	Araceae	Herb	Shade-tolerant	Mesophytic	Herbs for resolving phlegm and relieving cough and asthma	Dispelling wind phlegm| calming convulsions| detoxifying and dispersing nodules| relieving pain.					[1][2]
Stemona tuberosa Lour.	Stemonaceae	Vine	Intermediate	Mesophytic	Herbs for resolving phlegm and relieving cough and asthma	Moisturize the lungs and lower qi to relieve cough| kill insects and lice.			��		[1][2]
Dioscorea bulbifera L.	Dioscoreaceae	Vine	Intermediate	Hygrophilous	Herbs for resolving phlegm and relieving cough and asthma	Dispersing and eliminating galls; clearing away heat and toxic material; Cooling blood to stop bleeding.				��	[1][3][4]
Cymbidium mannii Rchb. f.	Orchidaceae	Herb	Shade-tolerant	Hygrophilous	Herbs for resolving phlegm and relieving cough and asthma	Dispelling wind and dampness| promoting blood circulation and dispelling cancer| relieving cough and asthma			��		[1][10]
Cymbidium ensifolium (L.) Sw.	Orchidaceae	Herb	Shade-tolerant	Hygrophilous	Herbs for resolving phlegm and relieving cough and asthma	Ye: Clearing the lungs and relieving cough; Cooling blood to stop bleeding; Relieve dampness and detoxify. Flowers: regulate qi and medium; relieve a cough; Mingmu. Root: moisten the lungs and relieve cough; Clearing heat and promoting dampness; Promote blood circulation and stop bleeding; Detoxification and insecticide.		��	��		[1][3]
Cymbidium faberi Rolfe	Orchidaceae	Herb	Intermediate	Hygrophilous	Herbs for resolving phlegm and relieving cough and asthma	Fruit: Improves eyesight; tonifies the middle. Root bark: Moistens the lungs and relieves coughs; clears dampness and heat; kills insects. Flower: Regulates qi and harmonizes the middle; relieves coughs; improves eyesight.					[1][3]
Cymbidium floribundum Lindl.	Orchidaceae	Herb	Shade-tolerant	Hygrophilous	Herbs for resolving phlegm and relieving cough and asthma	Pseudobulb or whole herb: Clears heat| resolves phlegm; tonifies the kidneys and brain. Flower: Regulates qi| harmonizes the middle energizer| relieves cough| and improves eyesight.			��		[1][3][10]
Cymbidium goeringii (Rchb. f.) Rchb. F.	Orchidaceae	Herb	Intermediate	Hygrophilous	Herbs for resolving phlegm and relieving cough and asthma	Regulates qi and harmonizes the middle; relieves coughs; improves eyesight.		��	��		[1][3]
Cymbidium lancifolium Hook. f.	Orchidaceae	Herb	Shade-tolerant	Hygrophilous	Herbs for resolving phlegm and relieving cough and asthma	Whole plant: Nourishes the liver and lungs| dispels wind and dampness| strengthens the bones and muscles| Clears heat| removes toxin| reduces swelling.			��		[1][10]
Cymbidium sinense (Jackson ex Andr.) Willd.	Orchidaceae	Herb	Shade-tolerant	Hygrophilous	Herbs for resolving phlegm and relieving cough and asthma	Clears heat| relieves cough.		��	��		[1][10]
Nervilia fordii (Hance) Schltr.	Orchidaceae	Herb	Shade-tolerant	Hygrophilous	Herbs for resolving phlegm and relieving cough and asthma	Moistens the lungs and relieves cough; Clears heat| removes toxin; disperses blood stasis and relieves pain.					[1][3]
Phaius tankervilleae (Banks) Blume	Orchidaceae	Herb	Intermediate	Hygrophilous	Herbs for resolving phlegm and relieving cough and asthma	Relieves cough and eliminates phlegm| activates blood circulation and stops bleeding.		��	��		[1][3]
Pholidota chinensis Lindl.	Orchidaceae	Herb	Shade-tolerant	Hygrophilous	Herbs for resolving phlegm and relieving cough and asthma	Nourishes yin| clears heat| moistens the lungs| and relieves cough.			��		[1][4]
Goodyera schlechtendaliana Rchb. F.	Orchidaceae	Herb	Shade-tolerant	Hygrophilous	Herbs for resolving phlegm and relieving cough and asthma	Moistens the lungs and relieves cough; tonifies the kidneys| invigorates qi ; promotes blood circulation; reduces swelling| and removes toxin.					[1][3]
Thysanolaena latifolia (Roxburgh ex Hornemann) Honda	Gramineae	Herb	Intermediate	Hygrophilous	Herbs for resolving phlegm and relieving cough and asthma	Clears heat and stops malaria; relieves cough and asthma.					[1][3]
Pinus?massoniana?Lamb.	Pinaceae	Tree	Heliophilic	Hygrophilous	Antirheumatic herbs| Hemostatic herbs| Tranquilizers	Pollen: Expels wind| benefits qi| astringes| and stops bleeding. Shoot tip: Expels wind| induces dampness| promotes blood circulation| reduces swelling| clears heat| and removes toxin. Bark: Expels wind| removes dampness| invigorates blood circulation| stops bleeding| astringes wounds| and promotes tissue regeneration. Oleoresin (wood): Expels wind; eliminates parasites. Young root or root bark: …	��				[1][3]
Passiflora caerulea Linnaeus	Passifloraceae	Vine	Heliophilic	Hygrophilous	Tranquilizers	Dispels wind and dampness| promotes blood circulation and relieves pain.		��	��		[1][7]
Passiflora edulis Sims	Passifloraceae	Vine	Heliophilic	Mesophytic	Tranquilizers	Clears the lungs and moistens dryness; calms the mind and relieves pain; harmonizes blood circulation and stops dysentery.			��		[1][3]
Melaleuca cajuputi subsp. cumingiana (Turczaninow) Barlow	Myrtaceae	Tree	Heliophilic	Hygrophilous	Tranquilizers	Leaves: Dispel wind and relieve pain; promotes dampness and relieves itching. Bark: Calms the mind; detoxifies. Volatile oil extracted from leaves or branches: Dispels wind and unclogs the meridians; regulates qi and relieves pain; kills insects.		��	��		[1][3][10]
Lavandula angustifolia Mill.	Lamiaceae	Shrub	Heliophilic	Xerophytic	Tranquilizers	Clears heat| removes toxin; disperses wind and relieves itching.	��	��	��		[1][3]
Ixora coccinea f. lutea (Hutch.) F. R. Fosberg & H. H. Sachet	Rubiaceae	Shrub	Heliophilic	Hygrophilous	Herbs for calming the liver and sopping endogenous wind	Activates blood circulation and removes blood stasis| cools blood and stops bleeding.		��	��		[1][3]
Davallia divaricata Blume	Davalliaceae	Fern	Shade-tolerant	Hygrophilous	Restoratives	Invigorates blood circulation| resolves blood stasis; tonifies the kidneys| strengthens bones; dispels wind| and relieves pain.			��		[1][3]
Davallia trichomanoides Blume	Davalliaceae	Fern	Shade-tolerant	Hygrophilous	Restoratives	Promotes blood circulation| activates collaterals| dispels wind| relieves pain| tonifies the kidneys| and strengthens bones.					[1][3]
Drynaria coronans J. Sm.	Drynariaceae	Fern	Shade-tolerant	Hygrophilous	Restoratives	Dispels wind and dampness| relaxes tendons| and invigorates blood circulation.			��		[1][7]
Annona squamosa L.	Annonaceae	Tree	Intermediate	Hygrophilous	Restoratives| Herbs for relieving toxicity| killing parasitess and relieving itching	Clears accumulation and kills insects.			��		[1][4]
Epimedium brevicornu Maxim.	Berberidaceae	Herb	Shade-tolerant	Hygrophilous	Restoratives	Nourishes kidney yang| strengthens the bones and muscles| and eliminates wind and dampness.	��		��		[1][2]
Polygala fallax Hemsl.	Polygalaceae	Tree	Shade-tolerant	Mesophytic	Restoratives	Nourishes| strengthens| dispels dampness| and disperses blood stasis.					[1][4]
Talinum paniculatum (Jacq.) Gaertn.	Portulacaceae	Herb	Intermediate	Mesophytic	Restoratives	Leaf: Promotes lactation; reduces swelling and removes toxin. Root: tonifies qi| moistens the lungs; relieves cough; regulates menstruation.			��		[1][3]
Anredera cordifolia (Tenore) Steenis	Basellaceae	Vine	Intermediate	Mesophytic	Restoratives	Nourishes the kidneys and waist| disperses blood stasis and reduces swelling.			��		[1][3]
Gynostemma pentaphyllum (Thunb.) Makino	Cucurbitaceae	Herb	Shade-tolerant	Mesophytic	Restoratives	Clears heat; replenishes deficiency; detoxifies.	��				[1][3]
Nanhaia speciosa (Champ. ex Benth.) J. Compton & Schrire	Leguminosae	Vine	Intermediate	Mesophytic	Restoratives	Nourishes the lungs| strengthens tendons and activates collaterals.					[1][3]
Mucuna birdwoodiana Tutch.	Leguminosae	Vine	Shade-tolerant	Mesophytic	Restoratives	Nourishes blood| activates blood circulation| and dredges and activates collaterals.			��		[1][3]
Ziziphus jujuba Mill.	Rhamnaceae	Tree	Heliophilic	Xerophytic	Restoratives	Nourishes the middle and replenishes Qi| nourishes blood and calms the mind.	��				[1][2]
Vitis vinifera L.	Vitaceae	Vine	Heliophilic	Mesophytic	Restoratives	Root: Dispels wind and dredges the collaterals; dispels dampness and reduces swelling; detoxifies. Vine leaves: Dispels wind and dampness; promotes diuresis and reduces swelling; detoxifies. Fruit: Nourishes Qi and blood| strengthens tendons and bones| and promotes urination.					[1][3]
Manilkara zapota (L.) van Royen	Sapotaceae	Tree	Heliophilic	Mesophytic	Restoratives	Clears heat and moistens the lungs| replenishes blood and invigorates Qi			��		[1][8]
Sesamum indicum L.	Pedaliaceae	Herb	Heliophilic	Mesophytic	Restoratives	Tonifies the liver and kidneys| nourishes the essence and blood| and moistens the intestines	��	��	��		[1][2]
Symphytum officinale L.	Boraginaceae	Herb	Intermediate	Mesophytic	Restoratives	Nutritional deficiency			��		[1][8]
Lycium barbarum L.	Solanaceae	Shrub	Heliophilic	Xerophytic	Restoratives	Nourishes the liver and kidneys| improves essence and eyesight	��		��		[1][2]
Cuscuta chinensis Lam.	Convolvulaceae	Herb	Heliophilic	Mesophytic	Restoratives	Nourishes the liver and kidneys| consolidates essence and reduces urination| stabilizes pregnancy| improves eyesight| and stops diarrhea; used externally to dispel wind and remove freckles	��				[1][2]
Alpinia oxyphylla Miq.	Zingiberaceae	Herb	Intermediate	Mesophytic	Restoratives	Warms the spleen| stops diarrhea| alleviates excessive salivation| warms the kidneys| restrains urination| and consolidates the essence	��	��	��		[1][2]
Dioscorea fordii Prain et Burkill	Dioscoreaceae	Vine	Heliophilic	Mesophytic	Restoratives	Strengthens the spleen and lungs| strengthens the kidneys| and improves essence					[1][10]
Dioscorea polystachya Turczaninow	Dioscoreaceae	Vine	Heliophilic	Mesophytic	Restoratives	Nourishes the spleen and stomach| promotes fluid production and benefits the lungs| nourishes the kidneys and astringes essence	��				[1][2]
Pandanus tectorius Sol.	Pandanaceae	Shrub	Intermediate	Mesophytic	Restoratives	Young leaves: Clears heat| cools blood| and detoxifies. Flowers: Clears heat and promotes dampness. Fruit: Nourishes the spleen and blood| promotes Qi and relieves pain| resolves phlegm and eliminates dampness| and improves eyesight. Roots: Induces sweating and relieves exterior symptoms| clears heat and eliminates dampness| promotes Qi and relieves pain.			��		[1][3]
Curculigo capitulata (Lour.) O. Kuntze	Amaryllidaceae	Herb	Shade-tolerant	Mesophytic	Restoratives	Roots and rhizomes: Moisturize the lungs and resolve phlegm| relieve cough and asthma| calms the spleen| and nourishes the kidneys and consolidates essence. Rhizomes: Nourishes the kidneys and strengthens yang| dispels wind and dampness| and promotes blood circulation and regulates menstruation.			��		[1][3][7]
Curculigo orchioides Gaertn.	Amaryllidaceae	Herb	Intermediate	Mesophytic	Restoratives	Tonifies kidney yang| strengthens tendons and bones| dispels cold and dampness.					[1][2]
Celosia cristata L.	Amaranthaceae	Herb	Heliophilic	Mesophytic	Astringent herbs	Astringes and stops bleeding| stops leukorrhea| stops dysentery.			��		[1][2][10]
Lagerstroemia speciosa (L.) Pers.	Lythraceae	Tree	Intermediate	Hygrophilous	Astringent herbs	Astringes sores and detoxifies.			��		[1][3]
Punica granatum L.	Punicaceae	Shrub	Heliophilic	Mesophytic	Astringent herbs	Astringes the intestines and stops diarrhea| stops bleeding| and repels parasites.			��		[1][2]
Helicia reticulata W. T. Wang	Proteaceae	Tree	Intermediate	Mesophytic	Astringent herbs	Stops bleeding.					[1][3]
Tetracera sarmentosa Vahl.	Dilleniaceae	Vine	Heliophilic	Mesophytic	Astringent herbs	Astringes and consolidates| reduces swelling and relieves pain.					[1][3]
Camellia sinensis (L.) O. Ktze.	Theaceae	Shrub	Intermediate	Mesophytic	Astringent herbs	Young leaves or buds: Clears the head and eyes| relieves thirst| helps digestion| resolves phlegm| promotes urination| and detoxifies. Roots: Strengthens the heart and promotes urination| promotes blood circulation and regulates menstruation| Clears heat| removes toxin. Dried young leaves: Clears heat and promotes fluid production| soothes the chest and stimulates appetite| sobers up and refreshe…					[1][3]
Gomphocarpus fruticosus (L.) W. T. Aiton	Asclepiadaceae	Shrub	Heliophilic	Mesophytic	Astringent herbs	Strengthens the spleen and stomach; benefits the lungs.			��		[1][3]
Stephania epigaea Lo	Menispermaceae	Vine	Shade-tolerant	Mesophytic	Herbs for causing vomiting	Dispels phlegm and food; stops malaria; relieves sores and toxins.				��	[1][3]
Dichroa febrifuga Lour.	Saxifragaceae	Shrub	Intermediate	Mesophytic	Herbs for causing vomiting	Dispels phlegm and saliva| stops malaria			��	��	[1][2][5]
Adenanthera?microsperma?Teijsmann & Binnendijk	Leguminosae	Tree	Intermediate	Mesophytic	Herbs for causing vomiting	Dispels wind and heat| dries dampness and relieves itching| moisturizes and nourishes the skin.			��	��	[1][3]
Pseudolarix amabilis (J. Nelson) Rehder	Pinaceae	Tree	Intermediate	Mesophytic	Herbs for relieving toxicity| killing parasitess and relieving itching	Kills insects| treats ringworm| relieves itching			��		[1][2]
Corydalis racemosa (Thunb.) Pers.	Papaveraceae	Herb	Shade-tolerant	Mesophytic	Herbs for relieving toxicity| killing parasitess and relieving itching	Clears heat and dampness| detoxifies and kills insects.			��		[1][3]
Momordica cochinchinensis (Lour.) Spreng.	Cucurbitaceae	Vine	Heliophilic	Mesophytic	Herbs for relieving toxicity| killing parasitess and relieving itching	Disperses lumps and reduces swelling| attacks toxins and treats sores.					[1][2]
Pittosporum tobira (Thunb.) Ait.	Pittosporaceae	Shrub	Intermediate	Mesophytic	Herbs for relieving toxicity| killing parasitess and relieving itching	Detoxifies| kills insects.			��		[1][3][10]
Derris fordii Oliv.	Leguminosae	Shrub	Intermediate	Mesophytic	Herbs for relieving toxicity| killing parasitess and relieving itching	Detoxifies and kills insects.					[1][3]
Abrus precatorius L.	Leguminosae	Vine	Heliophilic	Mesophytic	Herbs for relieving toxicity| killing parasitess and relieving itching	Mature seeds: Clears heat| removes toxin| eliminates phlegm| kills insects. Stems and leaves: Clears heat| removes toxin| promotes urination. Roots: Clears heat| removes toxin| promotes urination.			��	��	[1][3]
Toona sinensis (A. Juss.) Roem.	Meliaceae	Tree	Heliophilic	Hygrophilous	Herbs for relieving toxicity| killing parasitess and relieving itching	Leaves: Dispels summer heat and dampness; detoxifies; kills insects. Sap from the trunk: Moisturizes and detoxifies; unclogs the orifices. Flowers: Dispels wind and dampness; promotes qi circulation and relieves pain. Bark or root bark: Clears heat and dampness| astringes the intestines| stops bleeding| stops leukorrhea| kills insects. Fruit: Dispels wind| dispels cold| relieves pain.			��		[1][3]
Meliosma pinnata Roxb. ex Maxim.	Sabiaceae	Tree	Intermediate	Mesophytic	Herbs for relieving toxicity| killing parasitess and relieving itching	Diuresis and detoxification			��		[1][10]
Paris polyphylla var. stenophylla Franch.	Liliaceae	Herb	Shade-tolerant	Mesophytic	Herbs for heat clearing	Clears heat| removes toxin| reduces swelling| and relieves pain.					[1][10]
Polygonatum kingianum Coll. et Hemsl.	Liliaceae	Herb	Shade-tolerant	Hygrophilous	Herbs for inducing resuscitation	Nourishes yin and moistens the lungs| tonifies the spleen and replenishes qi| nourishes the kidneys and replenishes essence.	��				[1][10]
Dracaena draco (L.) L.	Agavaceae	Tree	Intermediate	Mesophytic	Herbs for activating blood circulation to dissipate blood stasis	Invigorates blood circulation| removes blood stasis| reduces swelling| relieves the pain| and astringes to stop bleeding.			��		[1][10]
Ophiopogon bodinieri H. L��v.	Liliaceae	Herb	Shade-tolerant	Mesophytic	Restoratives	Nourishes yin| moistens the lungs; benefits the stomach| promotes fluid production; clears the heart| and relieves irritability.			��		[1][10]
Disporum cantoniense (Lour.) Merr.	Liliaceae	Herb	Shade-tolerant	Mesophytic	Herbs for resolving phlegm and relieving cough and asthma	Relieves rheumatism; relaxes muscles and activates blood circulation; clears heat| dispels phlegm| and relieves cough.			��		[1][3]
Chlorophytum laxum R. Br.	Liliaceae	Herb	Shade-tolerant	Mesophytic	Herbs for heat clearing	Clears heat| removes toxin| reduces swelling| and relieves pain.				��	[1][4]
Hellenia speciosa (J.Koenig) S.R.Dutta	Zingiberaceae	Herb	Intermediate	Mesophytic	Purgatives	Diuresis and reduces swelling| detoxifies and relieves itching.			��	��	[1][7][10]
Codonopsis pilosula (Franch.) Nannf.	Campanulaceae	Vine	Shade tolerance at the seedling stage and shift to light preference at maturity	Mesophytic	Restoratives	Strengthens the spleen and lungs| replenishes blood and promotes the production of body fluids.	��				[1][2]
Isodon serra (Maximowicz) Kudo	Lamiaceae	Herb	Heliophilic	Mesophytic	Herbs for promoting diuresis and eliminating dampness	Clears heat| removes toxin| promotes dampness and reduces jaundice| disperses blood stasis| and reduces swelling.					[1][3]
Bennettiodendron leprosipes (Clos) Merr.	Flacourtiaceae	Tree	Intermediate	Mesophytic	Antirheumatic herbs	Dispels wind and dampness| reduces inflammation and clears heat					[1][10]
Euphorbia milii var. splendens (Bojer ex Hook.) Ursch et Leandri	Euphorbiaceae	Shrub	Intermediate	Xerophytic	Purgatives	Detoxifies and discharges pus| activates blood circulation and expels water			��		[1][10]
Derris fordii var. lucida F. C. How	Leguminosae	Shrub	Intermediate	Mesophytic	Herbs for relieving toxicity| killing parasitess and relieving itching	Detoxifies and kills insects.					[1][3]
Callerya nitida (Bentham) R. Geesink	Leguminosae	Shrub	Intermediate	Mesophytic	Hemostatic herbs	Activates blood circulation and replenishes blood| relaxes the meridians and activates the collaterals.					[1][3]
Grona heterocarpos (L.) H. Ohashi & K. Ohashi	Leguminosae	Shrub	Heliophilic	Hygrophilous	Herbs for promoting diuresis and eliminating dampness	Clears heat| promotes urination| and detoxifies.					[1][3]
Gleditsia fera (Lour.) Merr.	Leguminosae	Tree	Heliophilic	Mesophytic	Herbs for inducing resuscitation	Removing phlegm and opening the orifices; kills insects and relieves itching.					[1][3]
Dalbergia odorifera T.C. Chen	Leguminosae	Tree	Heliophilic	Mesophytic	Hemostatic herbs	Resolves blood stasis and stops bleeding| regulates qi and relieves pain.		��	��		[1][2]
Leucaena leucocephala (Lam.) de Wit	Leguminosae	Shrub	Heliophilic	Xerophytic	Tranquilizers	Relieves depression and calms the mind| detoxifies and reduces swelling.					[1][3]
Sophora tonkinensis Gagnep.	Leguminosae	Shrub	Intermediate	Mesophytic	Herbs for heat clearing	Purges fire and detoxifies| relieves sore throat and swelling| relieves pain and kills insects.				��	[1][3][10]
Pteris ensiformis Burm.	Pteridaceae	Fern	Intermediate	Hygrophilous	Herbs for promoting diuresis and eliminating dampness	Clears heat| removes toxin| promotes urination.					[1][7]
Lygodium circinnatum (N. L. Burman) Swartz	Lygodiaceae	Fern	Intermediate	Mesophytic	Herbs for promoting diuresis and eliminating dampness	Clears heat and promotes urination.					[1][3]
Piper austrosinense Tseng	Piperaceae	Vine	Shade-tolerant	Mesophytic	Herbs for warming the interior	Reduces swelling; relieves pain.					[1][3]
Buxus sinica (Rehd. et Wils.) Cheng	Buxaceae	Tree	Shade-tolerant	Mesophytic	Antirheumatic herbs	Stems| branches| and leaves: Dispel wind and dampness| regulates qi| and relieves pain. Fruit: Clears summer heat and relieves sore sores. Root: Dispels wind and relieves cough| clears heat and removes dampness.			��		[1][3]
Amomum villosum Lour.	Zingiberaceae	Herb	Intermediate	Mesophytic	Herbs for resolving dampness	Clears dampness| stimulates appetite| warms the spleen| stops diarrhea| regulates qi| and prevents miscarriage	��	��	��		[1][2]
Chloranthus erectus (Buchanan-Hamilton) Verdcourt	Chloranthaceae	Shrub	Shade-tolerant	Mesophytic	Herbs for activating blood circulation to dissipate blood stasis	Dispels wind and cold; promotes blood circulation and activates collaterals; stops bleeding.			��		[1][3]
Turpinia arguta var. pubescens T.Z.Hsu	Staphyleaceae	Shrub	Shade tolerance at the seedling stage and shift to light preference at maturity	Mesophytic	Herbs for activating blood circulation to dissipate blood stasis	Promotes blood circulation and dissipates blood stasis					[1][10]
Sedum alfredii Hance	Crassulaceae	Herb	Heliophilic	Mesophytic	Herbs for heat clearing	Clears heat| cools the blood| reduces swelling| and removes toxin.					[1][3]
Lobelia chinensis Lour.	Campanulaceae	Herb	Intermediate	Aquatic	Herbs for heat clearing	Clears heat| removes toxin| promotes urination and reduces swelling.			��		[1][2]
Indocypraea montana (Blume) Orchard	Compositae	Herb	Heliophilic	Mesophytic	Restoratives	Nourishes blood| activates blood circulation| relieves pain.					[1][3]
Chrysanthemum indicum Linnaeus	Compositae	Herb	Heliophilic	Mesophytic	Herbs for heat clearing	Clears heat| removes toxin| purges fire and calms the liver.			��		[1][2]
Gymnanthemum amygdalinum (Delile) Sch.Bip.	Compositae	Herb	Heliophilic	Mesophytic	Herbs for heat clearing	Clears heat| removes toxin					[1][10]
Odontonema strictum (Nees) O. Kuntze	Acanthaceae	Shrub	Intermediate	Mesophytic	Herbs for heat clearing	Clears heat| removes toxin					[1][10]
Sansevieria cylindrica Bojer	Agavaceae	Herb	Intermediate	Xerophytic	Herbs for heat clearing	Clears heat| removes toxin| removes necrotic tissue| and promotes tissue regeneration.					[1][10]
Sansevieria trifasciata 'Hahnii'	Agavaceae	Herb	Intermediate	Xerophytic	Herbs for heat clearing| Antirheumatic herbs	Clears heat| removes toxin| removes necrotic tissue| and promotes tissue regeneration.					[1][10]
Geum aleppicum Jacq.	Rosaceae	Herb	Intermediate	Mesophytic	Herbs for heat clearing	Clears heat| removes toxin| promotes blood circulation and relieves pain| regulates menstruation and stops leucorrhea.					[1][3]
Callicarpa candicans (Burm. F.) Hochr.	Verbenaceae	Shrub	Intermediate	Mesophytic	Antirheumatic herbs	Dispels dampness and relieves itching					[1][10]
Aconitum carmichaelii Debeaux	Ranunculaceae	Herb	Intermediate	Mesophytic	Herbs for warming the interior	Pastes made from juice: Dispel wind and relieve pain| detoxify and reduce swelling| soften and disperse lumps. Pointed corners on the mother or daughter roots: Expel wind and phlegm| dispel cold and relieve pain. Small daughter roots (Aconite)| or the small granular roots growing next to the Aconite: Dispel wind| dispel cold| remove dampness| and relax muscles. Long tuberous roots: Dispel wind an…				��	[1][3]
Stauntonia?chinensis?DC.	Lardizabalaceae	Vine	Intermediate	Mesophytic	Herbs for promoting diuresis and eliminating dampness| Antirheumatic herbs	Dispels wind and relieves pain| relaxes tendons and activates blood vessels.					[1][2]
Jasminum?pentaneurum?Hande-Mazzetti	Oleaceae	Shrub	Intermediate	Mesophytic	Antirheumatic herbs	Dispels blood stasis and detoxifies					[1][3]
Vitis?heyneana?Roem. et Schult	Vitaceae?	Vine	Heliophilic	Mesophytic	Herbs for activating blood circulation to dissipate blood stasis	Leaves: Stops bleeding. Root bark: Promotes blood circulation and relaxes tendons.					[1][3]
Tetrastigma?caudatum?Merr. et Chun	Vitaceae?	Vine	Shade-tolerant	Mesophytic	Herbs for heat clearing	Clears heat| removes toxin| promotes blood circulation and dispels wind					[1]
Opuntia ficus-indica (L.) Mill.	Cactaceae	Tree	Heliophilic	Xerophytic	Herbs for resolving phlegm and relieving cough and asthma	Clears lung heat| relieves cough; cools blood| and removes toxin.	��				[1][3]
Gardenia?jasminoides?var.?fortuneana?(Lindley) H. Hara	Rubiaceae	Herb	Heliophilic	Mesophytic	Herbs for heat clearing	Dispels heat and detoxifies| reduces swelling and relieves pain					[1][10]
Rosa?kwangtungensis?Y�� et Tsai	Rosaceae	Shrub	Heliophilic	Mesophytic	Herbs for heat clearing	Clears heat and dampness| dispels wind| promotes blood circulation| and detoxifies					[1][10]
Viburnum plicatum f. tomentosum (Miq.) Rehder	Caprifoliaceae	Shrub	Intermediate	Mesophytic	Herbs for heat clearing	Clears heat| removes toxin; strengthens the spleen and eliminates stagnation; dispels wind and relieves pain.					[1][3]
Cyperus involucratus Rottboll	Cyperaceae	Herb	Intermediate	Hygrophilous	Herbs for heat clearing| Herbs for activating blood circulation to dissipate blood stasis	Promotes qi and blood circulation; detoxifies.					[1][3]
Zephyranthes?carinata?Herbert	Amaryllidaceae	Herb	Heliophilic	Mesophytic	Herbs for heat clearing	Whole herb: Cools blood and stops bleeding; detoxifies and reduces swelling.					[1][3]
Pinus?koraiensis?Siebold et Zuccarini	Pinaceae	Tree	Heliophilic	Mesophytic	Antirheumatic herbs| Tranquilizers	Needles: Dispels wind and promotes blood circulation| brightens eyes and calms the mind| detoxifies and relieves itching. Seeds: Nourishes yin and moistens the lungs| lubricates the intestines and promotes bowel movements.					[1][4]
Diplazium?donianum?(Mett.) Tard.-Blot	Athyriaceae?	Fern	Shade-tolerant	Mesophytic	Herbs for heat clearing	Whole herb: Clears heat and dampness; cools blood and detoxifies.					[1][3]
Acorus gramineus Soland.	Araceae	Herb	Shade-tolerant	Hygrophilous	Herbs for inducing resuscitation	Promotes qi circulation and relieves pain| dispels wind and cold| detoxifies and promotes diuresis| clears phlegm and opens the orifices.					[1][7]
Celastrus?hindsii?Benth.	Celastraceae	Shrub	Intermediate	Mesophytic	Herbs for promoting diuresis and eliminating dampness	Root: Promotes menstruation and promotes urination.					[1][3]
Sambucus?javanica?Blume	Caprifoliaceae	Herb	Intermediate	Mesophytic	Antirheumatic herbs	Stems and leaves: Dispel wind| promotes dampness| relaxes tendons| and promotes blood circulation. Fruit: Erodes warts. Root: Dispels wind| promotes dampness| promotes blood circulation| disperses blood stasis| and stops bleeding.					[1][3]
Panax?notoginseng?(Burkill) F. H. Chen ex C. Y. Wu & K. M. Feng	Araliaceae	Herb	Shade-tolerant	Mesophytic	Herbs for activating blood circulation to dissipate blood stasis	Stops bleeding and disperses blood stasis; reduces swelling and relieves pain.	��				[1][2]
Alternanthera bettzickiana (Regel) Nichols.	Amaranthaceae	Herb	Intermediate	Mesophytic	Hemostatic herbs	Whole plant: Cools blood and stops bleeding; disperses blood stasis and detoxifies.			��		[1][3]
Achyranthes aspera L.	Amaranthaceae	Herb	Intermediate	Mesophytic	Herbs for activating blood circulation to dissipate blood stasis| Herbs for relieving exterior syndrome	Whole plant: Promotes blood circulation and removes blood stasis| promotes urination and relieves stranguria| clears heat and relieves exterior symptoms. Root and rhizome: Promotes blood circulation and removes blood stasis; purges fire and detoxifies; promotes urination and relieves stranguria.					[1][3]
Epimedium sagittatum (Sieb. et Zucc.) Maxim.	Berberidaceae	Herb	Shade-tolerant	Mesophytic	Restoratives	Nourishes kidney yang| strengthens the bones and muscles| and eliminates wind and dampness.					[1][2][10]
Mahonia japonica (Thunb.) DC.	Berberidaceae?	Shrub	Shade-tolerant	Mesophytic	Herbs for heat clearing	Root: Clears heat; dries dampness; reduces swelling; and detoxifies.					[1][3]
Tradescantia zebrina Bosse	Commelinaceae	Herb	Shade-tolerant	Mesophytic	Herbs for heat clearing	Whole herb: Clears heat and dampness; cools blood and detoxifies.					[1][3]
Tradescantia fluminensis Vell.	Commelinaceae	Herb	Intermediate	Mesophytic	Herbs for activating blood circulation to dissipate blood stasis	Reduces swelling and detoxifies| disperses stagnation| promotes blood circulation and promotes urination.					[1][10]
Eleutherine?plicata?Herb.	Iridaceae?	Herb	Heliophilic	Mesophytic	Herbs for heat clearing	Whole plant: Clears heat and cools blood; promotes blood circulation and promotes menstruation; reduces swelling and detoxifies. Bulb: Nourishes blood and replenishes deficiency; promotes blood circulation and stops bleeding.					[1][3]
Cymbopogon distans (Nees) Wats.	Gramineae	Herb	Heliophilic	Mesophytic	Herbs for heat clearing	Relieves exterior symptoms; eliminates dampness; relieves cough and asthma.					[1][3]
Glycosmis parviflora (Sims) Kurz	Rutaceae	Tree	Intermediate	Mesophytic	Herbs for resolving phlegm and relieving cough and asthma	Dispels wind and relieves exterior symptoms; resolves phlegm and stops coughs; regulates qi and eliminates stagnation; disperses blood stasis and reduces swelling.					[1][3]
Zanthoxylum armatum DC.	Rutaceae	Tree	Heliophilic	Mesophytic	Herbs for warming the interior	Dispels cold| eliminates dampness| relieves pain| and kills insects.					[1][4]
Stromanthe sanguinea Sond.	Marantaceae	Herb	Shade-tolerant	Mesophytic	Herbs for resolving phlegm and relieving cough and asthma	Clears the lungs and stops coughs| promotes urination and relieves stranguria.					[1][8][10]
Phrynium rheedei Suresh & Nicolson	Marantaceae	Herb	Shade-tolerant	Mesophytic	Herbs for relieving exterior syndrome	Whole plant: Clears heat| removes toxin; cools blood and stops bleeding; promotes urination.					[1][3]
Cordia dichotoma Forst.	Boraginaceae	Tree	Heliophilic	Mesophytic	Herbs for regulating qi	Promotes qi circulation and relieves pain.					[1][3]
Sanguisorba filiformis (Hook. f.) Hand.-Mazz.	Rosaceae	Herb	Heliophilic	Mesophytic	Restoratives	Nourishes blood and regulates menstruation.					[1][3]
Ardisia brunnescens Walker	Myrsinaceae	Shrub	Shade-tolerant	Mesophytic	Herbs for heat clearing	Clears heat| removes toxin.					[1][3]
Streptolirion volubile Edgew.	Commelinaceae	Herb	Intermediate	Mesophytic	Herbs for heat clearing	Whole plant: Clears heat; promotes diuresis; detoxifies; resolves blood stasis.					[1][3]
Telosma cordata (Burm. F.) Merr.	Asclepiadaceae	Shrub	Heliophilic	Mesophytic	Herbs for calming the liver and sopping endogenous wind	Leaves| flowers| and fruits: Clears the liver| improves eyesight| removes cataracts| draws out toxins and promotes tissue regeneration.		��	��		[1][7]
Strychnos angustiflora Benth.	Loganiaceae	Vine	Intermediate	Mesophytic	Antirheumatic herbs	Seeds: Promotes blood circulation and activates collaterals; reduces swelling and relieves pain.				��	[1][3]
Persicaria lapathifolia (L.) S. F. Gray	Polygonaceae	Herb	Heliophilic	Hygrophilous	Herbs for heat clearing	Detoxifies; eliminates dampness; promotes blood circulation.					[1][3]
Angiopteris fokiensis Hieron.	Angiopteridaceae	Fern	Shade-tolerant	Mesophytic	Hemostatic herbs	Clears heat and cools blood; removes blood stasis and stops bleeding; relieves pain and soothes the mind.					[1][3]
Piper wallichii (Miq.) Hand.-Mazz.	Piperaceae	Vine	Intermediate	Mesophytic	Antirheumatic herbs	Dispels wind and dampness| dispels cold and relieves pain| relieves cough| and eliminates malnutrition.					[1][3]
Kaempferia galanga L.	Zingiberaceae	Herb	Heliophilic	Mesophytic	Herbs for warming the interior	Promotes qi| warms the middle energizer| aids digestion| and relieves pain	��	��	��		[1][2]
Salvia prionitis Hance	Lamiaceae	Herb	Intermediate	Mesophytic	Herbs for heat clearing	Dispels wind and heat; promotes dampness; stops bleeding; stabilizes pregnancy.					[1][3]
Lycoris aurea (L'Her.) Herb.	Amaryllidaceae	Herb	Intermediate	Mesophytic	Herbs for resolving phlegm and relieving cough and asthma	Moistens the lungs and stops coughs; detoxifies and reduces swelling.				��	[1][3][5]
Eucalyptus?camaldulensis?Dehnh.	Myrtaceae	Tree	Heliophilic	Xerophytic	Herbs for relieving food retention	Eliminates accumulation and eliminates malnutrition.					[1][3]
Euphorbia neriifolia L.	Euphorbiaceae	Tree	Heliophilic	Xerophytic	Purgatives	Stem: Diuretic and laxative| removes toxins and rot| kills insects and relieves itching. Stamen: Diuretic and detoxifying. Leaves: Clears heat and relieves stagnation| activates blood circulation and detoxifies.				��	[1][3]
Bischofia?javanica?Blume	Euphorbiaceae	Tree	Heliophilic	Mesophytic	Antirheumatic herbs	Root and bark: Dispels wind and dampness; removes blood stasis and eliminates accumulation. Leaves: Detoxifies and resolves stagnation.					[1][3]
Swietenia?mahagoni?(L.) Jacq.	Meliaceae	Tree	Heliophilic	Mesophytic	Tranquilizers	Calms and soothes the mind.					[1][10]
Delonix?regia?(Boj.) Raf.	Leguminosae	Tree	Heliophilic	Mesophytic	Herbs for calming the liver and sopping endogenous wind	Calms the liver and suppresses yang.			��		[1][3]
Pterocarpus?indicus?willd.	Leguminosae	Tree	Heliophilic	Mesophytic	Hemostatic herbs	Dispels blood stasis and harmonizes the vital energy; stops bleeding and relieves pain; detoxifies and reduces swelling.			��		[1][3]
Bauhinia?�� blakeana?Dunn	Leguminosae	Tree	Heliophilic	Mesophytic	Herbs for heat clearing	Clears heat| removes toxin| astringent					[1][8][10]
Mimosa?bimucronata?(Candolle) O. Kuntze	Leguminosae	Shrub	Heliophilic	Mesophytic	Antirheumatic herbs	Anti-inflammatory and analgesic					[1][10]
Ormosia henryi Prain	Leguminosae	Tree	Intermediate	Mesophytic	Herbs for activating blood circulation to dissipate blood stasis	Dispels wind and dampness; promotes blood circulation and resolves blood stasis; detoxifies and reduces swelling.					[1][3]
Congea tomentosa Roxb.	Verbenaceae	Shrub	Intermediate	Mesophytic	Herbs for promoting diuresis and eliminating dampness	Diuretic| relieves stranguria| promotes lung function and relieves cough| clears heat and removes dampness					[1][10]
Vitex quinata (Lour.) Will.	Verbenaceae	Tree	Heliophilic	Mesophytic	Herbs for resolving phlegm and relieving cough and asthma	Relieves cough| relieves asthma| calms| reduces fever			��		[1]
Michelia chapensis Dandy	Magnoliaceae	Tree	Intermediate	Mesophytic	Herbs for activating blood circulation to dissipate blood stasis	Detoxifies and dissipates heat					[1][10]
Michelia macclurei Dandy	Magnoliaceae	Tree	Intermediate	Mesophytic	Antirheumatic herbs	Treats injuries from falls| sores| carbuncles| swelling and pain					[1][10]
Acer davidii Franch.	Aceraceae	Tree	Intermediate	Mesophytic	Antirheumatic herbs	Dispels wind and dampness; disperses blood stasis and relieves pain; promotes digestion and strengthens the spleen					[1][3]
Acer pictum subsp. mono (Maximowicz) H. Ohashi	Aceraceae	Tree	Heliophilic	Mesophytic	Antirheumatic herbs	Has the effects of dispelling wind and dampness| promoting blood circulation and removing blood stasis					[1]
Lagerstroemia?indica?L.	Lythraceae	Tree	Heliophilic	Mesophytic	Herbs for heat clearing	Flowers: Clears heat| removes toxin; cools blood and stops bleeding. Roots: Clears heat and removes dampness; promotes blood circulation and stops bleeding; relieves pain. Leaves: Clears heat| removes toxin; promotes dampness and stops bleeding. Stem and root bark: Clears heat| removes toxin; promotes dampness and dispels wind; disperses blood stasis and stops bleeding.					[1][3]
Sabia limoniacea Wall. ex Hook. f. et Thoms.	Sabiaceae	Vine	Intermediate	Mesophytic	Antirheumatic herbs	Treats injuries from falls and rheumatoid arthritis					[1][10]
Ficus?concinna?Miq.	Moraceae	Tree	Heliophilic	Mesophytic	Antirheumatic herbs	Dispels wind and dampness; promotes qi and blood circulation.					[1][3]
Ficus microcarpa L. f.	Moraceae	Tree	Heliophilic	Mesophytic	Herbs for heat clearing	Clears heat and dampness| relieves cough and resolves phlegm| promotes blood circulation and dissipates blood stasis| dispels wind and relieves itching.			��		[1][4]
Celtis bungeana Bl.	Ulmaceae	Tree	Intermediate	Mesophytic	Herbs for resolving phlegm and relieving cough and asthma	Dispels phlegm; relieves cough; relieves asthma.					[1][3]
Terminalia?neotaliala?Capuron	Combretaceae	Tree	Heliophilic	Mesophytic	Herbs for resolving phlegm and relieving cough and asthma	Resolves phlegm and relieves cough					[1][10]
Eucalyptus?robusta?Smith	Myrtaceae	Tree	Heliophilic	Mesophytic	Herbs for heat clearing	Clears heat| removes toxin| dispels wind and relieves itching.			��		[1][4]
Koelreuteria?bipinnata?Franch.	Sapindaceae	Tree	Heliophilic	Mesophytic	Herbs for heat clearing| Anthelmintics	Flowers and fruits: Clears the liver and improves eyesight; promotes qi and relieves pain. Roots and root bark: Dispels wind and heat; relieves cough; disperses blood stasis; kills insects.					[1][3]
Ficus elastica Roxb. ex Hornem.	Moraceae	Tree	Intermediate	Mesophytic	Hemostatic herbs	Stops bleeding					[1][8]
Ficus virens Aiton	Moraceae	Tree	Heliophilic	Mesophytic	Antirheumatic herbs| Herbs for relieving toxicity| killing parasitess and relieving itching	Root bark: Dispels wind and dampness; promotes blood circulation and activates collaterals; reduces swelling; kills insects. Bark: Dispels wind and unclogs collaterals; kills insects and relieves itching. Lactate: Kills insects and detoxifies. Galls: Dispels wind and dampness; promotes blood circulation and unclogs collaterals. Leaves: Dispels wind and unclogs collaterals; relieves itching and he…			��		[1][3]
Bougainvillea glabra Choisy	Nyctaginaceae	Shrub	Heliophilic	Mesophytic	Herbs for activating blood circulation to dissipate blood stasis	Promotes blood circulation and regulates menstruation| dispels dampness and stops leukorrhea.					[1][3]
Ilex centrochinensis S. Y. Hu	Aquifoliaceae	Shrub	Intermediate	Mesophytic	Antirheumatic herbs	Nourishes and strengthens| activates collaterals| clears wind-heat| and dispels rheumatism.					[1][10]
Khaya senegalensis (Desr.) A. Juss.	Meliaceae	Tree	Heliophilic	Mesophytic	Herbs for heat clearing	Clears away summer heat| promotes fluid production| detoxifies| and dispels dampness.			��		[1][10]
Podocarpus chinensis Wall. ex J. Forbes	Podocarpaceae	Tree	Intermediate	Mesophytic	Hemostatic herbs| Antirheumatic herbs| Herbs for relieving toxicity| killing parasitess and relieving itching	Root bark: Promotes blood circulation and dispels blood stasis| dispels wind and dampness| kills insects and relieves itching. Branches and leaves: Stop bleeding. Seeds and receptacles: Promotes qi and relieves pain| warms the middle and replenishes blood.					[1][3]
Schefflera microphylla Merr.	Araliaceae	Tree	Shade-tolerant	Mesophytic	Herbs for relieving exterior syndrome	Induces sweat and relieves exterior symptoms| dispels wind and dampness.					[1][8][10]
Zanthoxylum avicennae (Lam.) DC.	Rutaceae	Tree	Heliophilic	Mesophytic	Antirheumatic herbs| Herbs for warming the interior	Expels wind| promotes circulation| relieves pain| and reduces dampness.		��	��		[1][7]
Radermachera frondosa Chun et How	Bignoniaceae	Tree	Intermediate	Hygrophilous	Herbs for heat clearing	Cools blood and reduces swelling| Clears heat| removes toxin.					[1][10]
Caryota mitis Lour.	Palmae	Tree	Intermediate	Hygrophilous	Herbs for relieving food retention	Strengthens the spleen; stops diarrhea.			��		[1][3]
Pyrus calleryana Dcne.	Rosaceae	Tree	Intermediate	Hygrophilous	Herbs for heat clearing| Astringent herbs	Fruit: Strengthens the spleen and aids digestion| astringes the intestines and stops diarrhea. Peel: Clears heat and promotes fluid production| astringes the intestines and stops diarrhea. Leaves: Clears heat| removes toxin| moistens the lungs and relieves cough. Branches: Promotes qi and soothes the stomach| stops diarrhea. Roots: Moistens the lungs and relieves cough| Clears heat| removes toxin…			��		[1][3]
Smilax glabra Roxb.	Liliaceae	Vine	Shade-tolerant	Mesophytic	Herbs for heat clearing	Detoxification| dehumidification| and joint facilitation.	��				[1][2]
Micromelum integerrimum (Buch.-Ham.) Roem.	Rutaceae	Tree	Intermediate	Mesophytic	Herbs for relieving exterior syndrome	Dispels wind and relieves exterior symptoms; warms the middle and promotes qi circulation; disperses blood stasis and reduces swelling.		��			[1][3]
Yulania �� soulangeana (Soulange-Bodin) D. L. Fu	Magnoliaceae	Tree	Heliophilic	Mesophytic	Herbs for relieving exterior syndrome	Dispels wind and cold| opens the orifices| promotes ventilation and regulates the lungs.		��	��		[1]
Phoebe?zhennan?S. Lee et F. N. Wei	Lauraceae	Tree	Shade-tolerant	Mesophytic	Herbs for promoting diuresis and eliminating dampness	Wood and branches and leaves: Harmonizes the middle and reduces adverse reactions; relieves vomiting and diarrhea; promotes diuresis and reduces swelling. Bark: Warms the stomach| harmonizes the middle and reduces adverse reactions.		��			[1][3]
Artemisia?caruifolia?Buch.-Ham. ex Roxb.	Compositae	Herb	Heliophilic	Mesophytic	Herbs for heat clearing	Clears heat| cools blood| reduces steam| relieves summer heat| dispels wind| and relieves itching.		��			[1]
Oreorchis patens (Lindl.) Lindl.	Orchidaceae	Herb	Shade-tolerant	Hygrophilous	Herbs for heat clearing	Clears heat| removes toxin; subdues swelling| and disperses masses.					[1][3]
Camellia semiserrata Chi	Theaceae	Tree	Intermediate	Mesophytic	Hemostatic herbs	Cools blood and stops bleeding| detoxifies and stops diarrhea.			��		[1][10]
Callicarpa integerrima var. chinensis (P'ei) S. L. Chen	Verbenaceae	Vine	Intermediate	Mesophytic	Hemostatic herbs	Stops bleeding| fights inflammation| Clears heat| removes toxin.					[1][10]
Callicarpa cathayana H. T. Chang	Verbenaceae	Shrub	Intermediate	Mesophytic	Herbs for heat clearing| Hemostatic herbs	Astringes and stops bleeding; Clears heat| removes toxin.					[1][3]
Camellia azalea C. F. Wei	Theaceae	Shrub	Shade-tolerant	Mesophytic	Herbs for heat clearing	Clears heat| removes toxin| relieves cough and resolves phlegm.			��		[1][10]
Embelia parviflora Wall. ex A. DC.	Myrsinaceae	Shrub	Shade-tolerant	Mesophytic	Restoratives	Nourishes blood; activates blood circulation; strengthens the waist and knees.					[1][3]
Rauvolfia verticillata (Lour.) Baill.	Apocynaceae	Shrub	Intermediate	Mesophytic	Herbs for heat clearing	Stems and leaves: Clears heat| removes toxin; activates blood circulation and reduces swelling; lowers blood pressure. Roots: Clears heat; lowers blood pressure; calms the mind.					[1][3]
Schisandra sphenanthera Rehd. et Wils.	Schisandraceae	Vine	Heliophilic	Mesophytic	Astringent herbs	Astringent| nourishing| promotes fluid production| and stops diarrhea.	��				[1][9]
Forsythia suspensa (Thunb.) Vahl	Oleaceae	Shrub	Intermediate	Mesophytic	Herbs for heat clearing	Clears heat| removes toxin| reduces swelling and resolves stagnation| and dispels wind-heat.			��		[1][2]
Isodon nervosus (Hemsley) Kudo	Lamiaceae	Herb	Intermediate	Mesophytic	Herbs for promoting diuresis and eliminating dampness	Clears heat and dampness| detoxifies.					[1][7]
Berchemia floribunda (Wall.) Brongn.	Rhamnaceae	Shrub	Heliophilic	Mesophytic	Antirheumatic herbs	Dispels wind and dampness; promotes blood circulation and relieves pain.			��		[1][3]
Phrynium placentarium (Lour.) Merr.	Marantaceae	Herb	Shade-tolerant	Mesophytic	Herbs for heat clearing	Clears heat| removes toxin; cools blood and stops bleeding.					[1][3]
Fissistigma?oldhamii?(Hemsl.) Merr.	Annonaceae	Shrub	Heliophilic	Mesophytic	Antirheumatic herbs	Dispels wind and dampness; promotes blood circulation and relieves pain		��	��		[1][3]
Gardneria angustifolia Wall.	Loganiaceae	Vine	Intermediate	Mesophytic	Antirheumatic herbs| Herbs for warming the interior	Warms the kidneys| dispels wind and dampness| strengthens the muscles and bones					[1][3]
Litsea?lancilimba?Merr.	Lauraceae	Tree	Intermediate	Mesophytic	Antirheumatic herbs	Warms the middle and dispels cold| dispels wind and dampness| promotes blood circulation and relieves pain		��			[1][10]
Drimiopsis?maculata?Lindl. et J. Paxton	Liliaceae	Herb	Intermediate	Mesophytic	Herbs for resolving phlegm and relieving cough and asthma	Moistens the lungs and relieves coughs| clears the heart and calms the mind			��		[1][10]
Plectranthus?hadiensis?var.?tomentosus?(Benth.) Codd	Lamiaceae	Herb	Intermediate	Xerophytic	Herbs for relieving exterior syndrome	Refreshes the mind| clears heat and relieves summer heat; crushed and applied externally can reduce inflammation and swelling		��	��		[1][10]
Portulacaria?afra?Jacq.	Portulacaceae	Tree	Intermediate	Xerophytic	Herbs for heat clearing	Soothes the liver and regulates qi| strengthens the spleen and nourishes the stomach| moistens the intestines and detoxifies			��		[1][10]
Momordica?charantia?L.	Cucurbitaceae	Herb	Heliophilic	Mesophytic	Herbs for heat clearing	Relieves summer heat and clears heat| clears the liver and improves eyesight| detoxifies| and strengthens the stomach.	��	��	��		[1][4]
Sechium?edule?(Jacq.) Swartz	Cucurbitaceae?	Vine	Heliophilic	Mesophytic	Herbs for relieving food retention	Strengthens the spleen and stimulates appetite	��				[1][10]
Paulownia fortunei (Seem.) Hemsl.	Scrophulariaceae	Tree	Intermediate	Mesophytic	Herbs for promoting diuresis and eliminating dampness| Antirheumatic herbs| Herbs for resolving phlegm and relieving cough and asthma	Bark: Dispels wind and dampness| detoxifies and reduces swelling. Flowers: Clears the lungs and relieves sore throat| detoxifies and reduces swelling. Fruit: Resolves phlegm| relieves cough| and relieves asthma. Leaves: Clears heat| removes toxin| stops bleeding and reduces swelling. Root or root bark: Dispels wind and relieves pain; detoxifies and promotes blood circulation.			��		[1][3]
Potentilla griffithii var. velutina Card.	Rosaceae	Herb	Heliophilic	Mesophytic	Herbs for relieving food retention	Promotes qi and aids digestion| astringes and stops bleeding| clears heat and activates blood circulation					[1][3]
Mappianthus iodoides Hand.-Mazz.	Icacinaceae	Vine	Shade-tolerant	Hygrophilous	Herbs for activating blood circulation to dissipate blood stasis	Activates blood circulation and regulates menstruation; dispels wind and dampness.					[1][3]
Celastrus aculeatus Merr.	Celastraceae	Shrub	Intermediate	Mesophytic	Antirheumatic herbs	Clears heat| removes toxin; dispels wind and dampness.					[1][3]
Strychnos cathayensis Merr.	Loganiaceae	Vine	Intermediate	Mesophytic	Antirheumatic herbs	Dispels wind and dampness| promotes diuresis and reduces swelling.				��	[1][3]
Canthium horridum Bl. Bijdr.	Rubiaceae	Shrub	Intermediate	Mesophytic	Herbs for activating blood circulation to dissipate blood stasis	Clears heat and promotes urination; activates blood circulation and detoxifies					[1][3]
Nekemias cantoniensis (Hook. & Arn.) J. Wen & Z. L. Nie	Vitaceae	Vine	Intermediate	Mesophytic	Antirheumatic herbs	Dispels wind and dampness| Clears heat| removes toxin.			��		[1][3]
Zanthoxylum myriacanthum Wall. ex Hook. f.	Rutaceae	Tree	Heliophilic	Mesophytic	Antirheumatic herbs	Dispels wind and dampness; reduces swelling and detoxifies; relieves pain and stops bleeding		��	��		[1][3]
Hypserpa nitida Miers	Menispermaceae	Vine	Shade-tolerant	Mesophytic	Hemostatic herbs	Cools blood and stops bleeding.					[1][3][10]
Histiopteris incisa (Thunb.) J. Sm.	Pteridaceae	Fern	Shade-tolerant	Mesophytic	Herbs for heat clearing	Clears heat| removes toxin| stops bleeding and reduces swelling| dispels dampness and relieves pain					[1]
Asplenium normale Don	Aspleniaceae	Herb	Shade-tolerant	Mesophytic	Herbs for resolving phlegm and relieving cough and asthma	Clears heat| removes toxin; stops bleeding.					[1][3]
Passiflora cupiformis Mast.	Passifloraceae	Vine	Intermediate	Mesophytic	Antirheumatic herbs	Dispels wind and dampness| activates blood circulation and relieves pain| nourishes the heart and calms the mind					[1][3]
Macrothelypteris torresiana (Gaud.) Ching	Thelypteridaceae	Fern	Shade-tolerant	Mesophytic	Herbs for heat clearing	Clears heat| removes toxin| removes blood stasis and disperses stagnation					[1][10]
Derris taiwaniana (Hayata) Z. Q. Song	Leguminosae	Vine	Intermediate	Mesophytic	Herbs for relieving toxicity| killing parasitess and relieving itching	Seeds: expels toxins and relieves pain; eliminates stagnation and kills parasites. Leaves: Dispel wind and kill insects; promote blood circulation and reduce swelling. Roots: Dissipate blood stasis and reduce swelling.				��	[1][3]
Buddleja asiatica Lour.	Buddlejaceae	Shrub	Heliophilic	Mesophytic	Antirheumatic herbs	Fruit: Dispel insects and reduce swelling. Roots| stems| and leaves: Dispel wind and dampness| promote qi and blood circulation.		��		��	[1][3][5]
Juniperus formosana Hayata	Cupressaceae	Tree	Heliophilic	Mesophytic	Herbs for heat clearing	Clears heat| removes toxin| dries dampness and relieves itching.		��	��		[1][3]
Peristrophe bivalvis (Linnaeus) Merrill	Acanthaceae	Herb	Intermediate	Mesophytic	Herbs for resolving phlegm and relieving cough and asthma	Clears heat| removes toxin| cools blood and extinguishes wind| dissipates blood stasis and reduces swelling.					[1][3]
Volkameria inermis L.	Lamiaceae	Shrub	Heliophilic	Mesophytic	Herbs for heat clearing	The root is used as medicine| with the effects of clearing heat and detoxifying| dispersing blood stasis and dampness| and relaxing tendons and activating blood circulation. Poisonous branches and leaves ("Poisonous Plants in the South"). Removes blood stasis| reduces swelling| eliminates dampness| and kills insects.				��	[1][3][5]
Eucommia ulmoides Oliver	Eucommiaceae	Tree	Heliophilic	Mesophytic	Restoratives	Tonifies liver and kidney| strengthens bones and tendons| prevents miscarriage	��				[1][2][10]
Biancaea decapetala (Roth) O. Deg.	Leguminosae	Vine	Intermediate	Mesophytic	Herbs for heat clearing	Seeds: Detoxifies and eliminates dampness| relieves cough and resolves phlegm| and kills insects. Roots or root bark: Dispels wind and dampness| detoxifies and reduces swelling. Leaves: Dehumidifies and eliminates toxins| promotes blood circulation and reduces swelling. Larvae of longhorn beetles and related insects that parasitize the stems and roots: Invigorates Qi| relieves rashes| and elimina…					[1][3]
Mucuna sempervirens Hemsl.	Leguminosae	Vine	Intermediate	Mesophytic	Herbs for activating blood circulation to dissipate blood stasis	Promotes blood circulation and regulates menstruation| replenishes blood and relaxes tendons.		��			[1][3]
Callicarpa giraldii Hesse ex Rehd.	Verbenaceae	Shrub	Intermediate	Mesophytic	Hemostatic herbs	Astringes and stops bleeding| Clears heat| removes toxin.			��		[1][3]
Photinia parvifolia (Pritz.) Schneid.	Rosaceae	Shrub	Intermediate	Mesophytic	Herbs for heat clearing	Clears heat| removes toxin| promotes blood circulation and relieves pain.			��		[1][3]
Fraxinus chinensis Roxb.	Oleaceae	Tree	Heliophilic	Mesophytic	Herbs for heat clearing	Clears heat and dries dampness| astringes and stops dysentery| stops leukorrhea| and improves eyesight.			��		[1][2]
Breynia vitis-idaea (Burm.f.) C. E. C. Fisch.	Euphorbiaceae	Shrub	Intermediate	Mesophytic	Herbs for heat clearing	Anti-inflammatory| relieves asthma					[1]
Flueggea suffruticosa (Pall.) Baill.	Euphorbiaceae	Shrub	Heliophilic	Mesophytic	Antirheumatic herbs	Dispels wind and activates blood circulation| tonifies the kidneys and strengthens tendons			��	��	[1][3]
Crotalaria ferruginea Grah. ex Benth.	Leguminosae	Herb	Heliophilic	Mesophytic	Restoratives	Nourishes the kidneys and liver| relieves cough and asthma| promotes dampness and detoxifies					[1][3]
Vitex negundo L.	Verbenaceae	Shrub	Intermediate	Xerophytic	Herbs for relieving exterior syndrome	Fruit: Dispels wind and relieves exterior symptoms| relieves cough and asthma| regulates qi| aids digestion| and relieves pain. Leaves: Dispels exterior symptoms and dissipates heat| eliminates dampness and harmonizes the stomach| kills insects and relieves itching. Branches: Dispels wind and relieves exterior symptoms| reduces swelling and relieves pain. Juice: Clears heat| resolves phlegm| and …					[1][3][10]
Gymnocladus chinensis Baill.	Leguminosae	Tree	Heliophilic	Mesophytic	Herbs for resolving phlegm and relieving cough and asthma	Fruit: Removes phlegm and dirt| detoxifies and kills insects. Seeds: Dispels expectorants| promotes urination| promotes diuresis| and kills insects.			��		[1][3]
Pterolobium punctatum Hemsl.	Leguminosae	Shrub	Heliophilic	Mesophytic	Herbs for heat clearing	Clears heat| removes toxin| dispels wind and dampness| reduces swelling and relieves pain.			��		[1][3]
Lespedeza?bicolor?Turcz.	Leguminosae	Shrub	Heliophilic	Mesophytic	Herbs for heat clearing	Branches and leaves: Clears heat and moistens the lungs| promotes diuresis and relieves stranguria| and relieves pain. Roots: Dispels wind and dampness| promotes blood circulation and relieves pain| stops bleeding and stops leukorrhea| Clears heat| removes toxin. Flowers: Clears heat and stops bleeding| moistens the lungs and relieves cough.					[1][3]
Senna bicapsularis (L.) Roxb.	Leguminosae	Shrub	Heliophilic	Mesophytic	Herbs for heat clearing	Clears heat and improves eyesight| moistens the intestines and promotes laxative effects.			��		[1][10]
Callicarpa rubella Lindl.	Verbenaceae	Shrub	Intermediate	Mesophytic	Hemostatic herbs	Leaves and twigs: Cools blood and stops bleeding; detoxifies and reduces swelling. Roots: Cools blood and stops bleeding; dispels wind and relieves pain.					[1][3]
Callicarpa dichotoma (Lour.) K. Koch	Verbenaceae	Shrub	Heliophilic	Mesophytic	Hemostatic herbs	Astringes and stops bleeding; Clears heat| removes toxin.			��		[1][3]
Illicium henryi Diels.	Illiciaceae	Tree	Shade-tolerant	Mesophytic	Herbs for activating blood circulation to dissipate blood stasis	Promotes blood circulation and stops pain; dispels wind and removes dampness.		��		��	[1][3]
Styrax japonicus Sieb. et Zucc.	Styracaceae	Shrub	Heliophilic	Mesophytic	Antirheumatic herbs	Dispels wind and dampness| relaxes tendons and unclogs meridians		��	��		[1][3]
Bretschneidera sinensis Hemsl.	Bretschneideraceae	Tree	Intermediate	Mesophytic	Herbs for promoting diuresis and eliminating dampness	Promotes blood circulation and dispels wind			��		[1][3]
Sarcococca ruscifolia Stapf	Buxaceae	Shrub	Shade-tolerant	Mesophytic	Herbs for regulating qi| Herbs for activating blood circulation to dissipate blood stasis	Root: Promotes qi and blood circulation| dispels wind and relieves pain. Fruit: Nourishes the liver and calms the mind.		��			[1][3][10]
Fortunearia sinensis Rehd. et Wils.	Hamamelidaceae	Shrub	Intermediate	Mesophytic	Hemostatic herbs	Invigorates qi and stops bleeding					[1][3]
Forsythia viridissima Lindl.	Oleaceae	Shrub	Heliophilic	Hygrophilous	Herbs for heat clearing	Clears heat| detoxifies| disperses stagnation			��		[1][3]
Psychotria calocarpa Kurz	Rubiaceae	Shrub	Shade-tolerant	Mesophytic	Herbs for heat clearing	Clears heat| removes toxin| dispels wind and relieves pain					[1][3]
Viburnum cylindricum Buch.-Ham. ex D. Don	Caprifoliaceae	Tree	Heliophilic	Mesophytic	Herbs for promoting diuresis and eliminating dampness	Leaves or bark: Dispels dampness and detoxifies| promotes blood circulation. Flowers: Moistens the lungs and relieves coughs. Root: Dispels wind and dampness| promotes blood circulation and unclogs meridians| and detoxifies.			��		[1][3]
Viburnum fordiae Hance	Caprifoliaceae	Tree	Intermediate	Mesophytic	Herbs for relieving exterior syndrome	Dispels wind and relieves exterior symptoms| promotes blood circulation and dissipates blood stasis| Clears heat| removes toxin.					[1][3]
Viburnum lancifolium Hsu	Caprifoliaceae	Shrub	Intermediate	Mesophytic	Herbs for heat clearing	Clears heat| removes toxin					[1][3]
Viburnum propinquum Hemsl.	Caprifoliaceae	Shrub	Intermediate	Mesophytic	Herbs for activating blood circulation to dissipate blood stasis	Disperses blood stasis and stops bleeding| strengthens tendons and bones.					[1][3]
Viburnum taitoense Hayata	Caprifoliaceae	Shrub	Intermediate	Mesophytic	Herbs for activating blood circulation to dissipate blood stasis	Root: Regulates menstruation and relieves pain. Stems and leaves: Disperses blood stasis and relieves pain| promotes bowel movements.					[1][3]
Lonicera fragrantissima var. lancifolia (Rehder) Q. E. Yang	Caprifoliaceae	Shrub	Intermediate	Mesophytic	Antirheumatic herbs	Dispels wind and dampness| clears heat| relieves pain		��			[1][3]
Helwingia chinensis Batal.	Cornaceae	Shrub	Shade-tolerant	Mesophytic	Antirheumatic herbs	Leaves or fruits: Dispel wind and dampness| promote blood circulation and detoxify. Roots: Relieve cough and asthma| promote blood circulation and unclog the meridians. Stem pith: Promotes lactation.			��		[1][3]
Cornus capitata Wallich	Cornaceae	Tree	Intermediate	Mesophytic	Herbs for relieving toxicity| killing parasitess and relieving itching	Fruits: Kill insects and eliminate stagnation| clear heat and detoxify| promote diuresis and reduce swelling. Leaves: Dispel stagnation and kill insects| clear heat and detoxify| promote diuresis and reduce swelling. Roots: Clear heat| relieve diarrhea.			��		[1][3]
Aucuba chinensis Benth.	Cornaceae	Tree	Shade-tolerant	Mesophytic	Herbs for heat clearing	Leaves: Clear heat and detoxify| reduce swelling and relieve pain. Fruits: Promote blood circulation and relieve pain| detoxify and reduce swelling. Roots: Dispel wind and dampness| promote blood circulation and remove blood stasis.			��		[1][3]
Euscaphis japonica (Thunb.) Dippel	Staphyleaceae	Shrub	Heliophilic	Mesophytic	Antirheumatic herbs	Fruits or seeds: Dispel wind and dissipate cold| promote qi and relieve pain| reduce swelling and resolve stagnation. Roots or root bark: Dispel wind and relieve exterior symptoms| eliminate heat and dampness. Flowers: Dispel wind and relieve pain. Leaves: Dispel wind and relieve itching. Stem bark: Promotes qi| promotes dampness| dispels wind| and removes cataracts.		��	��		[1][3]
Metapanax davidii (Franchet) J. Wen & Frodin	Araliaceae	Tree	Intermediate	Mesophytic	Antirheumatic herbs	Dispels wind and dampness| promotes blood circulation and relieves pain		��			[1][3]
Dendropanax dentiger (Harms) Merr.	Araliaceae	Tree	Shade tolerance at the seedling stage and shift to light preference at maturity	Mesophytic	Antirheumatic herbs	Dispels wind and dampness| promotes blood circulation and reduces swelling					[1][3]
Celtis biondii Pamp.	Ulmaceae	Tree	Intermediate	Mesophytic	Herbs for heat clearing	Leaves: Clears heat| removes toxin. Stems and branches: Unblocks meridians and relieves pain. Root bark: Detoxifies and reduces swelling| eliminates phlegm and relieves cough.					[1][3]
Cinnamomum wilsonii Gamble	Lauraceae	Tree	Shade tolerance at the seedling stage and shift to light preference at maturity	Mesophytic	Herbs for warming the interior	Bark: Warms the spleen and stomach| warms the liver and kidneys| dispels cold and relieves pain| disperses blood stasis and reduces swelling. Fruit: Warms the middle and harmonizes the stomach.					[1][3]
Ardisia brevicaulis Diels	Myrsinaceae	Shrub	Shade-tolerant	Mesophytic	Herbs for heat clearing	Clears heat| removes toxin| dispels wind and relieves pain| promotes blood circulation and reduces swelling.					[1][3]
Clerodendrum �� speciosum Dombrain	Verbenaceae	Shrub	Intermediate	Mesophytic	Herbs for heat clearing	Detoxifies			��		[1][3][10]
Trichosanthes laceribractea Hayata	Cucurbitaceae	Vine	Intermediate	Mesophytic	Herbs for resolving phlegm and relieving cough and asthma	Root: Promotes fluid production and quenches thirst| reduces heat and moistens dryness. Fruit and seeds: Moistens the lungs| resolves phlegm| disperses stagnation| and lubricates the intestines.					[1][10]
Trichosanthes cucumeroides (Ser.) Maxim.	Cucurbitaceae	Vine	Intermediate	Mesophytic	Herbs for heat clearing	Fruit: Clears heat| promotes fluid production| resolves blood stasis| and promotes lactation. Seeds: Clears heat and dampness| cools blood and stops bleeding. Root: Clears heat and relieves stagnation| disperses blood stasis and reduces swelling.					[1][3]
Neomarica gracilis (Herb.) Sprague	Iridaceae	Herb	Intermediate	Mesophytic	Herbs for activating blood circulation to dissipate blood stasis	Promotes blood circulation and removes stasis| dispels wind and dampness| and detoxifies.		��			[1][3][10]
Strobilanthes dimorphotricha Hance	Acanthaceae	Herb	Shade-tolerant	Mesophytic	Herbs for heat clearing	Clears heat| removes toxin					[1][7][10]
Fallopia aubertii (L. Henry) Holub	Polygonaceae	Shrub	Intermediate	Mesophytic	Herbs for heat clearing	Clears heat| removes toxin| promotes diuresis and relieves stranguria| promotes blood circulation and relieves pain.					[1][10]
Portulaca pilosa L.	Portulacaceae	Herb	Heliophilic	Xerophytic	Herbs for heat clearing	Clears heat| removes toxin| reduces inflammation| and promotes urination.			��		[1][10]
Spermacoce pusilla Wall. in Roxb.	Rubiaceae	Herb	Heliophilic	Mesophytic	Herbs for activating blood circulation to dissipate blood stasis	Promotes blood circulation and removes stasis| reduces swelling and detoxifies.					[1][3]
Rumex?crispus?L.	Polygonaceae	Herb	Heliophilic	Mesophytic	Herbs for heat clearing	Root: Clears heat| removes toxin| cools blood and stops bleeding| promotes laxative and kills parasites. Leaves: Clears heat and promotes laxative| relieves cough.					[1][3][10]
Rubus pluribracteatus L. T. Lu & Boufford	Rosaceae	Shrub	Intermediate	Mesophytic	Herbs for heat clearing	Clears heat| stops bleeding| and dispels wind and dampness.					[1][3]
Malvaviscus penduliflorus DC.	Malvaceae	Shrub	Intermediate	Mesophytic	Herbs for heat clearing	Clears heat| removes toxin| draws out toxins and reduces swelling| absorbs dampness and heals sores| promotes tissue regeneration and relieves pain.			��		[1][10]
Chonemorpha eriostylis Pit. in Lecomte & al.	Apocynaceae	Vine	Intermediate	Mesophytic	Antirheumatic herbs	Dispels wind and dampness					[1][10]
Lycianthes biflora (Lour.) Bitter	Lycianthes	Shrub	Intermediate	Mesophytic	Herbs for resolving phlegm and relieving cough and asthma	Removes phlegm and relieves cough| Clears heat| removes toxin.					[1][7]
Stemona japonica (Blume) Miq.	Stemona	Herb	Shade-tolerant	Hygrophilous	Herbs for resolving phlegm and relieving cough and asthma	Moisturize the lungs and lower qi to relieve cough| kill insects and lice.					[1][2]
Asparagus cochinchinensis (Lour.) Merr.	Asparagus	Herb	Shade-tolerant	Mesophytic	Restoratives	Nourishes yin| moistens dryness| clears the lungs| and subdues internal heat.	��		��		[1][2][3]
Salvia japonica Thunb.	Salvia	Herb	Heliophilic	Mesophytic	Herbs for promoting diuresis and eliminating dampness	Clears heat and removes dampness| promotes blood circulation and regulates menstruation| detoxifies and reduces swelling.					[1][3]
Pyrrosia adnascens (Sw.) Ching	Pyrrosia	Fern	Shade-tolerant	Mesophytic	Herbs for promoting diuresis and eliminating dampness	Clears heat and promotes diuresis| disperses stagnation and detoxifies.			��		[3][9][10]
Pinellia pedatisecta Schott	Araceae	Herb	Shade-tolerant	Mesophytic	Herbs for resolving phlegm and relieving cough and asthma	Dispels wind and stops convulsions; resolves phlegm and disperses stagnation.				��	[3][9][10]
Table note
Note: �� indicates that the species possesses the attribute named in the column header. The comma in the content of this CSV file is represented by "|".
References��
[1] Institute of Botany| Chinese Academy of Sciences. (2025). Flora of China. Available at: https://www.iplant.cn/ (Accessed October 8| 2025).
[2] Chinese Pharmacopoeia Commission. (2025). Chinese Pharmacopoeia. Beijing: China Medical Science and Technology Press.
[3] Hu| X.| Zhang| W.| Zhu| Q.| et al. (1998). Chinese Materia Medica. Shanghai: Shanghai Science and Technology Press.
[4] Guangdong Provincial Food and Drug Administration. (2004). Guangdong Provincial Standards for Chinese Materia Medica. Guangzhou: Guangdong Science and Technology Press.
[5] Xu| Y. (2018). A Guide to Identifying Common Toxic Plants in South China. Beijing: China Forestry Press.
[6] Zhou| T.| He| C. (2018). Illustrated Handbook for Chinese Medicinal Herbs in Mount Luofu. Guangzhou: Guangdong Science and Technology Press.
[7] National Compilation Group for Chinese Herbal Medicine. (1975). Compendium of Chinese Medicinal Herbs. Beijing: People's Medical Press.
[8] Xu| H.| Li| W.| Zhan| R.| et al. (2019). Atlas for Chinese Medicinal Herbs under Ex Situ Conservation in the Lingnan Region. Wuhan: Huazhong University of Science and Technology Press.
[9] Nanjing University of Chinese Medicine. (2006). Comprehensive Dictionary of Chinese Materia Medica. Shanghai: Shanghai Science and Technology Press.
[10] Baidu Online Network Technology (Beijing) Co.| Ltd. (2025). Baidu Encyclopedia. Available at: https://baike.baidu.com/ (Accessed October 8| 2025).
